# Supplementary material for: Identification of Conserved and Diverse Metabolic Shift of the Stylar, Intermediate and Peduncular Segments of Cucumber Fruit during Development
Source: Int J Mol Sci. 2018 Jan 3;19(1):135. doi: 10.3390/ijms19010135 (PMC5796084; doi:10.3390/ijms19010135)
Supplement: Supplementary file 1 [file ijms-19-00135-s001.zip]

Archive with 2 entries (2 files):
- Supplementary Figures.docx
- Supplementary Tables.xlsx
