# Supplementary material for: Identification of Conserved and Diverse Metabolic Shift of the Stylar, Intermediate and Peduncular Segments of Cucumber Fruit during Development
Source: Int J Mol Sci. 2018 Jan 3;19(1):135. doi: 10.3390/ijms19010135 (PMC5796084; doi:10.3390/ijms19010135)
Supplement: Supplementary file 1 [file ijms-19-00135-s001.zip › Supplementary Tables.xlsx]

## Sheet: Title page
Identification of Conserved and Diverse Metabolic Shift of the Stylar, Intermediate and Peduncular Segments of Cucumber Fruit during Development Chaoyang Hu1,2, Huiyu Zhao1, Wen Wang1, Mingfei Xu1, Jianxin Shi3, Xiangbo Nie4, Guilin Yang1,* 1 Lab (Hangzhou) for Risk Assessment of Agricultural Products of Ministry of Agriculture, Institute of Quality and Standard for Agricultural Products, Zhejian…

## Sheet: Table S1
Table S1. Metabolite information and relative abuncance of each metabolite in developing cucumber fruit.
							2 DBF_stylar	2 DBF_stylar	2 DBF_stylar	2 DBF_stylar	2 DBF_intermediate	2 DBF_intermediate	2 DBF_intermediate	2 DBF_intermediate	2 DBF_peduncular	2 DBF_peduncular	2 DBF_peduncular	2 DBF_peduncular	4 DAF_stylar	4 DAF_stylar	4 DAF_stylar	4 DAF_stylar	4 DAF_intermediate	4 DAF_intermediate	4 DAF_intermediate	4 DAF_intermediate	4 DAF_peduncular	4 DAF_peduncular	4 DAF_peduncular	4 DAF_peduncular	10 DAF_stylar	10 DAF_stylar	10 DAF_stylar	10 DAF_stylar	10 DAF_intermediate	10 DAF_intermediate	10 DAF_intermediate	10 DAF_intermediate	10 DAF_peduncular	10 DAF_peduncular	10 DAF_peduncular	10 DAF_peduncular	14 DAF_stylar	14 DAF_stylar	14 DAF_stylar	14 DAF_stylar	14 DAF_intermediate	14 DAF_intermediate	14 DAF_intermediate
Compound Name	Class	Formula	Mass	RT	Compound Name	Abbreviation of compound name	cucmber-01	cucmber-02	cucmber-03	cucmber-04	cucmber-05	cucmber-06	cucmber-07	cucmber-08	cucmber-09	cucmber-10	cucmber-11	cucmber-12	cucmber-13	cucmber-14	cucmber-15	cucmber-16	cucmber-17	cucmber-18	cucmber-19	cucmber-20	cucmber-21	cucmber-22	cucmber-23	cucmber-24	cucmber-37	cucmber-38	cucmber-39	cucmber-40	cucmber-41	cucmber-42	cucmber-43	cucmber-44	cucmber-45	cucmber-46	cucmber-47	cucmber-48	cucmber-61	cucmber-62	cucmber-63	cucmber-64	cucmber-65	cucmber-66	cucmber-67
2,6-diaminopimelic acid	Amino acids	C7H14N2O4	190.096	1.71	2,6-diaminopimelic acid		1.5273	1.89263	1.27919	1.75455	1.12389	1.23929	1.13587	1.02764	1.28783	1.53185	1.41508	1.4258	0.873965	0.994688	0.849976	0.747419	0.833295	0.951537	0.899707	0.787818	0.581055	0.740511	0.633399	0.60337	0.73929	1.45007	1.38303	1.32657	0.772121	0.819329	0.756489	1.29599	0.98838	0.878168	0.851664	1.17311	0.955637	1.2203	1.25825	1.12494	1.20863	1.34632	1.65778
2-aminoadipic acid	Amino acids	C6H11NO4	161.069	1.79	2-aminoadipic acid		1.37717	1.53844	1.38971	1.78283	1.2284	1.14898	1.25397	1.16886	2.2735	2.5914	3.05266	2.62754	0.986406	1.23167	0.957516	0.964012	0.948021	1.30238	1.24052	1.05136	1.26779	1.55488	1.39435	1.21652	0.910765	1.14783	0.999571	1.11084	0.852431	1.06936	0.837415	1.06671	1.03357	1.12991	0.904942	1.13166	1.04511	1.19848	1.05362	1.15118	0.704929	1.16768	0.869859
5-hydroxy-tryptophan	Amino acids	C11H12N2O3	220.086	4.51	5-hydroxy-tryptophan		0.774741	0.833082	1.39901	0.767186	0.819797	1.05335	1.20264	0.936654	1.23335	0.743573	0.718418	0.710948	1.26418	1.84676	0.345259	1.10561	1.22772	2.61847	0.442092	0.708095	0.668234	1.58507	0.636747	0.735055	0.444425	0.474184	0.738631	0.718349	0.474125	0.697134	0.602387	0.642841	0.686137	0.866377	0.917601	1.00596	1.04923	1.03175	1.49956	0.445856	1.11231	1.32958	0.997952
alanine	Amino acids	C3H7NO2	89.048	1.57	alanine		2.4539	1.84272	2.01658	3.25085	0.555502	0.494654	0.848908	0.588007	1.61714	2.32545	1.77117	1.17006	1.78243	0.715831	1.84364	1.6037	1.82109	0.865797	1.06366	0.991526	1.472	1.14188	0.987871	1.74244	1.66691	1.632	1.81821	1.24409	1.54452	1.80124	1.54392	1.18521	1.50511	1.41172	1.58081	0.849535	0.319175	0.171244	0.512774	0.478484	0.259711	0.472549	0.523813
arginine	Amino acids	C6H14N4O2	174.112	1.53	arginine		0.47609	0.997573	0.732719	1.10717	0.212741	0.397912	0.548084	0.439392	0.32376	0.582372	0.764031	0.721703	0.158276	0.361169	0.268224	0.14372	0.375094	0.270289	0.248875	0.224058	0.384208	0.194584	0.274318	0.251841	1.49062	2.34466	2.31891	2.78438	1.5896	1.04841	1.53987	2.28072	1.24207	1.01677	1.00243	1.29835	1.65522	7.60937	7.81257	2.26035	4.61103	6.51035	8.62968
argininosuccinate	Amino acids	C10H18N4O6	290.12	1.62	argininosuccinate		1.41707	2.15252	1.71844	2.89981	0.827144	0.82598	0.86802	0.856431	2.59197	3.34581	4.44732	2.85732	1.00349	0.839347	0.948972	1.04781	1.12434	0.513442	1.24868	0.941814	1.12835	0.804566	1.02894	1.13128	1.64008	1.36479	1.08065	1.37523	1.31215	1.3845	1.40596	1.70404	1.60537	2.27744	1.38666	1.02838	0.397441	0.0132345	0.412696	0.371894	0.274667	0.0256754	0.0174525
asparagine	Amino acids	C4H8N2O3	132.054	1.53	asparagine		11.0107	16.9565	9.7811	14.4365	5.036	9.39222	9.59883	8.77045	5.72837	13.1241	16.4614	22.1668	0.5026	1.48118	1.10423	1.07699	0.456955	1.50094	1.8365	1.25324	0.153662	0.544522	0.743787	0.245638	0.419331	1.15668	1.11372	2.89946	0.262111	0.260127	0.363678	1.84102	0.191252	0.183085	0.177663	0.744051	0.974733	1.48919	1.46506	0.957775	0.794162	1.15284	2.31476
aspartate	Amino acids	C4H7NO4	133.036	1.58	aspartate		3.3216	4.526	2.43854	5.24052	1.38863	1.17556	1.39302	1.6064	3.81502	5.01173	5.15612	4.26671	1.50231	0.798998	1.32067	1.54221	1.5231	1.05202	1.0836	1.30566	1.46762	1.70291	1.99063	1.71497	1.44174	1.6176	1.3785	1.41838	1.00739	1.46247	1.14827	1.04772	0.731142	1.17679	0.985713	0.575237	0.378436	0.4081	0.451982	0.482483	0.311222	0.213191	0.305052
citrulline	Amino acids	C6H13N3O3	175.096	1.63	citrulline		3.88611	4.3408	3.25724	5.3303	2.33091	2.39975	2.57988	2.03072	2.68912	2.98929	3.60864	3.49391	0.940187	0.825107	1.10999	0.988623	1.10143	0.829594	0.948537	0.917808	0.661282	0.297402	0.446985	0.501234	1.25209	0.923025	1.26589	1.49415	1.60224	0.587218	1.23388	1.83776	1.90229	0.767524	1.33164	1.39154	0.362034	0.87841	0.664483	0.753188	0.90872	1.00446	0.942604
cysteine	Amino acids	C3H7NO2S	121.02	4.49	cysteine		1.79693	2.35672	1.73585	1.46052	1.47464	1.6852	1.48432	1.35273	1.70207	1.68473	1.88377	1.67288	1.13209	1.1186	1.3146	1.27579	1.26016	1.22615	1.33171	1.3597	1.1177	1.29068	1.41252	1.37418	0.811647	1.0573	1.02536	1.03246	0.663998	0.953898	0.71414	0.972408	0.584022	0.780413	0.689755	0.911643	0.447691	0.539035	0.544415	0.536155	0.44151	0.516671	0.573952
formyltetrahydrofolate	Amino acids	C20H23N7O7	473.166	4.72	formyltetrahydrofolate		1.43231	1.73042	1.47259	1.52347	1.06731	1.31507	1.27149	1.34187	0.965739	1.47594	1.3786	1.42034	1.47857	2.05166	1.43272	1.49739	1.39602	1.5921	1.31596	1.31436	0.984268	1.29655	1.04709	1.00415	0.950933	1.24828	0.886559	1.16458	0.840452	1.03821	0.863442	1.14462	0.601462	0.700421	0.586588	0.798883	0.861474	0.764157	0.772493	0.841763	0.678502	0.834741	0.802953
gamma-aminobutyrate (GABA)	Amino acids	C4H9NO2	103.063	1.63	gamma-aminobutyrate	GABA	2.84233	4.08841	2.19128	2.93414	0.848282	1.56554	1.44802	0.892083	1.69729	2.26232	1.7259	1.29205	0.670807	0.61449	0.665852	0.742719	0.526396	0.526692	0.421189	0.619276	0.674164	0.351555	0.356929	0.623756	0.407035	0.398161	0.41882	0.344393	0.38144	0.443429	0.424699	0.319017	0.395154	0.603725	0.694076	0.972454	4.50124	2.20468	1.59502	1.63425	1.38108	5.26159	2.90372
gamma-guanidinobutyric acid	Amino acids	C5H11N3O2	145.085	2.5	gamma-guanidinobutyric acid		0.868002	1.02256	0.893285	1.02092	0.53397	0.817994	0.784573	0.833889	0.603552	0.919043	1.02046	0.915368	1.0938	1.465	1.15111	1.23054	1.24445	1.45262	1.06193	1.29616	1.02594	1.36894	0.886227	1.14984	1.03546	2.04911	1.18423	1.52776	0.898789	2.076	1.08474	1.5442	0.584087	1.22069	0.731038	0.824931	0.901095	1.1282	1.2029	1.01589	0.499363	0.508314	0.41511
glutamic acid	Amino acids	C5H9NO4	147.053	1.62	glutamic acid		2.29231	3.48406	1.9049	3.74131	1.22465	1.34169	1.38342	1.06916	3.43774	4.51738	4.35254	3.36333	1.17403	0.81944	0.859714	1.06547	1.32191	0.859896	0.948864	1.28184	1.59658	1.29588	1.58295	1.69757	1.12289	1.23078	0.990159	0.679757	1.00765	1.31244	1.02738	0.672406	1.03719	1.44005	1.28459	0.690214	0.245524	0.602366	0.557919	0.663242	0.637088	0.175839	0.46453
glutamine	Amino acids	C5H10N2O3	146.069	1.58	glutamine		0.762329	1.27958	1.11656	1.46785	0.625557	0.624224	1.02154	0.923161	0.828514	0.906707	1.34915	1.24133	0.439449	0.592607	0.507252	0.495539	0.378246	0.47452	0.446242	0.437205	0.308417	0.262358	0.418714	0.425075	0.62584	0.898302	0.885403	1.11022	0.85133	0.732661	0.829624	1.00193	1.43771	1.36987	1.22524	1.05431	1.22693	1.77179	1.44099	1.20188	1.54787	1.6389	1.73209
reduced glutathione	Amino acids	C10H17N3O6S	307.084	2.69	reduced glutathione		0.0142035	1.4982	0.0139926	1.10664	0.00889259	0.477817	0.0605	0.395243	3.31545	2.65799	1.4621	1.30942	1.0767	1.25478	1.07772	1.00713	1.71683	0.90111	0.955206	0.667299	1.7343	0.319742	1.522	0.474066	1.52515	1.90474	1.83852	1.7899	2.50108	1.21305	1.30029	0.315511	1.58523	1.8491	1.01928	0.468302	0.051355	1.94691	0.593677	1.18205	1.08279	0.0137092	0.697445
oxidized glutathione	Amino acids	C20H32N6O12S2	612.152	3.8	oxidized glutathione		2.22179	1.49198	2.53229	1.94342	1.57482	1.27635	2.21637	1.55675	0.775602	0.795958	1.31801	1.67026	0.621372	0.562083	1.06356	0.993682	0.99217	0.809943	1.04056	1.31773	0.714462	1.00632	1.02784	1.27314	0.941458	1.19819	1.14549	0.927914	0.785473	1.22134	0.98285	1.29471	0.720739	1.09293	1.03959	0.84174	0.899309	0.656377	0.840613	0.637035	0.779108	1.00721	0.65708
histidine	Amino acids	C6H9N3O2	155.07	1.53	histidine		6.19008	7.10111	7.54326	11.6888	3.81925	4.71288	7.74031	7.54143	1.45327	2.02918	2.84229	3.41594	1.20152	2.33694	2.08296	2.24392	0.864332	1.80269	1.73467	1.92949	0.190361	0.3169	0.26888	0.334989	0.795198	1.40438	1.33675	2.37082	0.763517	0.675886	0.803719	1.88877	0.612101	0.623839	0.693527	0.715789	0.441271	1.28783	1.55738	0.440712	1.05979	1.21635	1.83284
homocysteine	Amino acids	C4H9NO2S	135.036	1.88	homocysteine		1.76783	1.55939	1.66005	1.88322	1.45575	1.24629	1.48544	1.30796	0.923783	0.916014	1.15528	1.15774	1.18981	1.51251	1.33165	1.26031	1.19035	1.51526	1.19307	1.30805	0.70148	0.735575	0.752291	0.766084	0.999222	1.7235	1.58364	1.60082	0.977609	1.30237	1.21673	1.86585	0.787279	1.06423	0.690993	0.77553	0.563585	0.934621	0.76698	0.565515	0.800214	0.702189	0.927612
homoserine	Amino acids	C4H9NO3	119.056	1.61	homoserine		1.97177	3.61644	1.37637	2.83402	1.07031	1.19502	1.21591	1.09565	2.48184	3.48829	2.22343	1.78564	0.99879	1.44629	1.01598	1.07447	0.919576	1.05453	0.760406	0.917425	0.990664	1.33019	1.19774	0.884682	0.808255	1.16486	0.985588	1.0107	0.88534	1.20702	1.07514	0.975518	0.955351	1.16611	0.924226	0.64295	0.910668	1.02189	0.892855	0.959826	1.04385	0.598416	0.785822
isoleucine	Amino acids	C6H13NO2	131.095	3.87	isoleucine		1.38943	1.64976	1.41941	1.65106	0.937778	1.0644	1.14766	0.971643	0.947475	1.26725	1.27534	1.2808	1.03341	1.21176	0.999901	0.952511	0.900743	1.0338	0.907502	0.901708	0.736652	0.818573	0.732308	0.775415	0.902205	1.0353	1.00358	1.05031	0.952314	0.962366	0.910873	1.14268	1.02092	1.0849	0.979471	0.957557	0.830934	1.1044	1.07971	0.871359	0.974493	1.07121	1.12686
leucine	Amino acids	C6H13NO2	131.095	3.98	leucine		1.06853	1.3483	1.1812	1.27665	0.961817	1.08333	1.07688	1.03307	0.83709	0.929061	0.970299	1.07692	0.705018	0.886576	0.700755	0.677011	0.643326	1.01768	0.834641	0.871635	0.660442	0.731418	0.679493	0.79152	0.485608	0.603139	0.706002	0.686782	0.747072	0.660884	0.953951	0.950391	1.42133	1.56449	1.42613	1.34461	0.950101	1.02562	0.64264	0.766026	0.817134	0.760179	1.17656
lysine	Amino acids	C6H14N2O2	146.106	1.43	lysine		2.22859	1.57164	1.04986	1.29016	0.697033	0.976556	0.895631	0.77776	0.977852	1.68263	1.54434	1.31864	0.821999	1.06084	0.633993	0.625441	0.72998	0.898249	0.681173	0.639836	0.753184	0.789862	0.657044	0.668567	0.94295	0.940489	0.704222	0.822227	0.954032	0.995853	0.73265	1.00415	1.01074	1.09483	0.612452	0.834435	2.00423	3.55514	5.09312	1.4463	2.56721	4.50475	5.10291
methionine	Amino acids	C5H11NO2S	149.051	2.62	methionine		0.436004	0.38767	0.499445	0.388205	0.348914	0.374558	0.492904	0.384366	0.413487	0.334535	0.553218	0.406711	0.524546	0.993838	0.522316	0.561494	0.562302	0.624151	0.405386	0.619646	0.448446	0.421308	0.473623	0.572485	0.758024	0.878719	1.15618	1.06724	1.34724	1.06626	1.26634	1.40174	1.74416	1.84661	1.51224	1.53771	1.24701	2.69174	2.65159	1.11988	2.91095	3.38878	3.25388
N-acetyllysine	Amino acids	C8H16N2O3	188.116	2.47	N-acetyllysine		0.64359	0.894307	0.785531	0.909218	0.564964	0.795125	0.839105	0.812038	0.447486	0.691181	0.701769	0.799855	0.783429	1.26493	0.787534	0.844846	0.709125	0.937744	0.667855	0.789682	0.385917	0.560307	0.358603	0.466886	0.670239	1.06226	0.768756	1.09433	0.757884	0.761862	0.553248	1.1061	0.790039	0.795574	0.633345	0.872864	2.09482	2.531	3.39123	1.83578	1.67281	1.65074	3.07248
N-acetylalanine	Amino acids	C5H9NO3	131.057	3.16	N-acetylalanine		1.20863	1.29362	1.14573	0.984894	1.19914	1.16082	1.18051	0.798059	1.02	0.902088	0.906882	0.786635	1.34622	1.47799	1.21912	1.43579	1.44986	1.47419	1.18915	1.5101	1.3247	1.15534	0.892844	1.39537	1.05031	1.88829	0.914532	2.18762	0.917361	1.91368	0.876127	2.75282	1.07415	2.14354	0.956877	2.70078	0.300232	0.310548	0.287607	0.0260374	0.604168	0.315611	0.0260374
N-acetylglutamate	Amino acids	C7H11NO5	189.064	3.62	N-acetylglutamate		1.47686	0.892531	1.18029	1.29289	1.13065	0.831663	1.10689	1.18265	1.75258	1.50657	1.72075	1.70172	1.43808	1.03143	1.0354	1.49101	1.16073	1.47684	0.861803	1.26072	1.17018	1.80483	1.07071	1.21468	0.700221	0.815557	0.770924	0.404592	0.877898	0.906272	0.644014	0.395885	1.26335	1.02433	0.839908	1.0728	0.580652	0.280644	0.344482	0.600588	0.736775	0.643975	0.519554
N-acetylglutamate 5-semialdehyde	Amino acids	C7H11NO4	173.069	3.62	N-acetylglutamate 5-semialdehyde		0.816943	0.889967	1.01271	0.901107	0.789228	0.875422	0.810936	0.786897	0.89112	0.763264	1.08236	0.839587	1.22521	1.17384	1.01539	1.02373	0.87922	1.0433	0.98773	0.882622	1.01523	1.18517	0.917407	1.00075	0.799576	0.95699	0.898843	1.06508	0.895181	0.95463	0.879482	0.881983	1.09793	1.10729	1.04299	1.2025	1.07593	0.947892	1.00066	0.88189	0.965665	0.946223	1.18277
N-acetylisoleucine	Amino acids	C8H15NO3	173.105	5.82	N-acetylisoleucine		1.5035	2.11463	0.863499	0.879888	0.811037	1.46914	1.0105	0.691327	1.18555	1.11772	1.16163	1.00404	0.985684	0.932829	1.03743	1.00599	1.02359	0.951597	0.839629	1.00756	1.43446	1.11116	0.903921	1.1514	1.03407	1.42912	0.824895	1.15168	0.581485	1.53276	0.569789	1.40728	0.872309	1.86082	0.771918	1.52203	0.616492	0.928124	0.846222	0.856318	0.70598	0.997564	0.887159
N-acetylleucine	Amino acids	C8H15NO3	173.105	5.92	N-acetylleucine		1.82003	3.09394	1.04903	1.1625	1.02731	1.92304	0.955298	0.781957	1.34152	1.11113	1.30625	1.21437	1.12827	1.12111	0.999494	0.888905	1.03642	1.01238	1.03744	0.91923	1.31883	1.23005	1.02445	1.15333	0.835415	1.49146	1.05438	1.17702	1.05263	1.42575	1.10226	1.32537	1.24719	1.70721	1.09725	1.43454	0.670366	0.686106	0.697346	1.09287	0.506489	0.933535	0.864333
N-acetylmethionine	Amino acids	C7H13NO3S	191.061	5.32	N-acetylmethionine	AceMet	0.75632	1.37881	0.550606	0.149529	0.809213	0.947016	0.672418	0.581164	0.699839	1.71888	0.626943	1.10269	0.886874	0.941017	0.882045	1.13266	0.895502	1.10489	0.676471	0.712806	0.927955	1.69589	0.868808	1.03867	0.722762	0.950926	0.577159	1.02632	0.497627	0.924453	0.951266	0.910287	1.01814	1.25973	1.12846	1.66491	7.43995	2.05229	1.19151	1.10877	0.819817	10.6141	0.859197
N-acetylornithine	Amino acids	C7H14N2O3	174.101	5.6	N-acetylornithine		3.08582	3.63619	2.27351	1.52144	2.76985	3.04933	2.21462	1.6077	2.02814	2.23869	1.51781	1.2968	1.62002	1.55626	0.989403	1.17302	1.61178	1.31967	0.954046	1.1631	1.02029	1.06472	0.592729	0.802604	0.787543	2.00777	1.23982	1.44598	0.604814	1.3183	0.661727	1.13177	0.453434	1.07585	0.53253	0.886565	0.548566	0.680224	0.467159	0.584329	0.387636	0.44037	0.374116
N-acetylproline	Amino acids	C7H11NO3	157.074	4.73	N-acetylproline		1.14318	1.13582	1.16837	1.01423	1.12166	1.09216	1.11628	1.06248	0.92241	0.986497	1.00092	0.956104	1.16047	1.29355	1.26306	1.15787	1.16798	1.16507	1.26863	1.1443	1.09801	1.12588	1.21323	1.1746	0.999081	1.38319	0.994045	1.16293	1.10565	1.36435	0.915775	1.17442	0.963955	1.25889	0.84019	1.01375	0.833503	0.822541	0.968091	0.864999	0.795227	0.762319	0.836799
norvaline	Amino acids	C5H11NO2	117.079	2.41	norvaline		1.22276	1.41374	1.19909	1.1777	1.00855	1.28162	1.23169	1.1149	0.773515	0.979962	0.993991	1.00887	0.959264	1.49414	0.821076	0.794755	0.843406	1.09811	0.822982	0.843461	0.530893	0.663246	0.598546	0.613134	0.680828	0.905157	0.857394	0.995072	0.877568	0.867959	0.944816	1.26872	0.983628	1.07555	1.00826	1.01704	0.681615	1.1654	1.10906	0.67633	1.19865	1.51439	1.63567
ornithine	Amino acids	C5H12N2O2	132.09	1.63	ornithine		3.9855	4.32687	3.79836	5.95312	2.70619	2.59781	3.23098	2.44337	2.50344	3.06204	4.34221	3.91552	0.863285	0.817274	1.21879	0.943153	1.02605	0.7608	0.995944	0.976671	0.573305	0.291251	0.482192	0.580978	1.21441	0.919554	1.34317	1.67393	1.64394	0.694736	1.28077	1.92904	1.77519	0.704441	1.36501	1.42962	0.38303	0.82404	0.758188	0.751794	0.878072	0.888834	0.941152
phenylalanine	Amino acids	C9H11NO2	165.079	4.47	phenylalanine		1.03287	1.01245	1.26464	1.18662	0.759047	1.30708	1.30937	1.09317	0.589486	0.90609	0.858361	1.00371	0.768798	1.5154	0.736215	0.80258	0.610967	1.02845	0.544515	0.599172	0.302718	0.449926	0.359812	0.43495	0.738595	0.604188	0.604901	0.77622	0.765346	0.54525	0.60597	0.884749	1.64245	1.4838	1.43972	1.11842	0.996286	1.98756	1.66841	0.813988	1.43735	1.92599	2.30722
pipecolic acid	Amino acids	C6H11NO2	129.079	2.46	pipecolic acid		1.81153	2.2274	1.87127	2.62885	1.20635	1.21533	1.35204	1.21582	1.85578	2.27271	2.54654	2.11915	1.02979	1.1436	1.05996	1.03305	0.969943	1.12601	1.09439	1.01857	1.03908	1.16496	1.06063	0.988308	0.853447	1.02633	0.944471	1.02616	0.861745	0.893734	0.798997	0.996242	1.00717	1.05554	0.97195	1.08599	0.937496	1.0096	0.929722	0.91669	0.795502	0.876702	0.807643
proline	Amino acids	C5H9NO2	115.065	1.73	proline		1.91909	2.71254	1.80578	2.64782	1.02536	1.05229	1.34223	1.30867	1.66185	2.17193	2.18523	2.01785	0.978167	1.0024	1.04896	0.976097	0.879135	0.998601	0.876599	0.891327	1.05071	1.01425	1.05162	0.953391	0.938735	0.979911	1.10349	0.914692	0.920785	1.07893	0.940288	1.13899	0.804179	1.01799	0.895272	0.947582	0.937779	0.908115	0.932507	0.93689	0.755044	0.779049	0.840036
pyroglutamic acid	Amino acids	C5H7NO3	129.043	3.18	pyroglutamic acid		0.564141	0.402064	0.750675	0.531699	0.715981	0.849026	1.00685	0.761747	0.441177	0.311955	0.568466	0.617917	0.454609	0.816059	0.648591	0.436978	0.473519	0.87019	0.785982	0.534879	0.273699	0.276849	0.324359	0.322634	0.59571	1.08984	1.36533	1.15792	0.799214	0.593117	0.665638	1.0871	2.05344	1.11267	1.64069	1.78189	1.27716	2.25493	2.24663	1.38966	3.07242	4.22043	3.39848
serine	Amino acids	C3H7NO3	105.043	1.53	serine		2.81258	4.20849	3.5016	4.45936	0.747144	1.09008	2.0566	1.25181	1.33867	1.8823	2.49308	1.84099	1.01346	1.85268	1.05763	1.00552	0.529327	0.674392	0.440329	0.593342	0.235292	0.275536	0.231239	0.321753	1.17068	1.59387	1.72364	3.07137	0.911424	0.551681	0.814797	1.94586	0.762002	0.476549	0.478257	0.893297	2.42519	3.25423	2.87014	1.82539	1.48099	1.96447	2.85822
spermidine	Amino acids	C7H19N3	145.158	1.29	spermidine		0.514578	0.352	0.397811	0.285962	0.788082	0.720234	0.503875	0.515277	1.01246	0.970327	0.833128	0.907262	0.824744	0.758553	0.694128	0.768133	0.899821	0.98957	0.925429	0.904857	2.0854	1.6994	1.5271	1.48431	0.792721	0.908416	0.913311	0.817181	1.49851	1.37238	1.23865	1.05108	1.81918	1.80854	1.7224	1.36053	0.505401	0.721721	0.698513	0.677348	1.03689	0.829758	0.833325
symmetric dimethylarginine	Amino acids	C8H18N4O2	202.143	1.77	symmetric dimethylarginine		1.27096	1.91913	1.29883	1.39151	0.760332	1.19309	1.22515	1.03948	0.629141	0.890843	1.1069	1.08241	0.506957	0.901077	0.729688	0.538514	0.579687	0.73807	0.705743	0.564795	0.62302	0.563619	0.579491	0.464184	0.922859	1.12488	1.33834	1.22507	0.914739	1.19194	1.45084	1.38765	0.761887	1.05822	1.03355	1.03785	1.14264	2.06344	1.64602	1.26416	1.77825	2.33306	2.08539
tryptophan	Amino acids	C11H12N2O2	204.09	5.02	tryptophan		0.91637	0.875971	0.97506	0.986702	0.644952	0.930113	0.984145	0.913179	0.653669	0.853445	0.835091	0.868133	0.937148	1.62103	0.770369	0.801058	0.855595	1.19211	0.704164	0.760576	0.683928	0.898628	0.660577	0.69304	0.775086	1.19369	0.939352	0.930151	0.877347	1.09699	0.888488	0.992902	1.23341	1.45315	1.2879	1.15927	1.35379	2.92288	2.92949	0.981299	1.40483	4.03764	5.30277
tyrosine	Amino acids	C9H11NO3	181.074	3.86	tyrosine		1.2927	1.40784	1.4243	1.3773	0.716909	1.25145	1.53596	1.23606	0.344872	0.622591	0.669359	0.736785	0.758052	1.81999	0.745525	0.645012	0.472957	0.77113	0.450313	0.496284	0.198369	0.253793	0.168216	0.248303	0.581849	0.722232	0.653406	0.83461	0.686923	0.567116	0.66564	1.07135	0.730523	0.843265	0.687858	0.966169	1.66803	4.19535	3.91416	1.49176	2.67906	3.83922	4.39318
valine	Amino acids	C5H11NO2	117.079	1.64	valine		4.41919	3.43794	2.29986	2.91795	2.95869	2.1425	1.72268	1.45947	7.16794	5.07852	6.68563	4.4397	2.23952	2.09001	1.81643	1.5111	1.56309	2.08555	2.89488	1.509	3.04729	2.00793	3.57451	1.88726	0.735072	2.03321	1.16955	1.38537	0.480225	1.45508	0.768531	0.912598	0.54386	1.19812	0.870475	1.14798	0.958817	1.31621	1.48959	1.24684	0.311858	0.441942	0.448335
glutamyl-leucine	Amino acids	C11H20N2O5	260.137	4.91	glutamyl-leucine	Glu-Leu	3.56522	2.54519	3.47736	3.59493	2.67055	3.07101	3.96086	3.72083	1.20766	1.78408	2.07184	1.90898	2.16381	2.61357	2.90785	2.37634	1.90207	2.14782	2.36281	1.97448	0.811314	0.925019	0.991138	0.911238	0.663981	1.49111	1.29092	1.33434	0.545978	1.02908	0.731712	1.32458	0.505653	0.795888	0.662776	0.675801	0.489117	0.717989	0.586344	0.433566	0.454179	0.893892	0.885859
methylbenzoate	Benzene derivatives	C8H8O2	136.053	4.4	methylbenzoate	MethBen	1.62704	1.64448	1.36342	1.80253	1.18738	1.34687	1.4099	1.44446	1.54416	2.0479	2.09622	2.05195	1.60742	1.43692	1.2504	1.17905	1.56856	1.19929	1.41124	1.34531	1.53458	1.28722	1.21786	1.27318	1.06557	1.23541	1.08861	1.22044	1.11539	1.43079	0.897389	1.0876	0.695116	0.77412	0.667545	0.752164	0.27451	0.729688	0.742234	0.32091	0.535939	0.572015	0.689051
2-hydroxybenzaldehyde	Benzene derivatives	C7H6O2	122.037	6.39	2-hydroxybenzaldehyde		1.85822	2.00681	1.48786	2.46878	0.686906	0.809638	0.986615	0.865444	1.48015	1.61635	1.43599	1.4823	0.983754	0.836112	0.878342	0.753926	0.684614	0.897871	1.05044	0.754197	1.08911	0.941149	0.871329	0.911331	0.950068	1.06434	0.847482	0.907871	0.970589	1.01448	1.07998	1.08655	0.929187	0.940132	0.970039	1.1096	1.40864	0.808314	0.898708	1.233	0.731053	1.42493	1.04578
2-hydroxyphenylacetic acid	Benzene derivatives	C8H8O3	152.047	8.79	2-hydroxyphenylacetic acid		2.41299	0.133595	0.884378	4.00707	0.133595	1.48344	0.831767	1.51542	1.40771	2.00795	0.133595	2.12663	0.133595	0.133595	1.80448	1.18658	0.133595	1.64423	0.133595	0.133595	1.56296	0.731688	1.13412	1.8514	0.133595	1.25511	3.39115	0.133595	1.29012	2.61859	0.133595	0.133595	2.76799	1.04642	0.133595	3.18002	0.456476	1.12394	3.54703	0.35999	0.993234	2.59753	0.331923
3-indoleacetic acid	Benzene derivatives	C10H9NO2	175.063	7.37	3-indoleacetic acid		0.297039	0.297039	0.297039	0.297039	2.10181	1.90749	0.297039	1.28272	5.67266	3.38232	1.79104	2.82564	0.959487	0.297039	2.02339	0.297039	1.40329	0.297039	1.78213	1.02968	2.82186	1.80041	3.65397	2.68841	0.297039	0.297039	0.297039	0.970325	1.68962	2.14393	1.17956	2.0247	1.94076	3.81955	3.87161	3.16153	1.2192	1.17908	1.35807	0.297039	0.594078	0.297039	0.297039
4-nitrophenol	Benzene derivatives	C6H5NO3	139.028	7.87	4-nitrophenol		3.32329	1.92446	2.96552	3.60828	2.1068	1.96498	2.11485	1.5635	3.31221	3.91539	2.832	3.06794	1.15014	0.85205	1.07449	1.16418	1.03315	0.886629	1.18374	0.921074	1.3491	1.16499	1.15392	1.00306	1.209	1.07518	0.962902	0.991976	1.06102	0.996943	0.873075	1.0417	0.934584	1.20492	1.04363	0.848506	0.944795	0.937658	0.763149	0.815417	0.860018	0.791443	0.740918
benzoic acid	Benzene derivatives	C7H6O2	122.037	5.73	benzoic acid		1.72392	1.56129	1.90925	3.05405	0.94717	1.36653	1.96017	1.12872	1.44695	3.31732	2.31242	1.67282	1.22072	1.00611	1.02067	1.27079	0.872112	0.97935	1.21227	0.977589	0.93738	1.14623	0.9812	0.862827	1.03576	1.23627	0.916257	1.17795	1.06744	0.867716	0.999399	1.2762	0.962202	1.02075	0.984426	0.806761	0.695333	1.26429	0.847203	0.87152	1.1744	0.710872	0.856683
indole	Benzene derivatives	C8H7N	117.057	5.01	indole		0.187816	0.187816	0.187816	0.187816	0.187816	1.00583	0.187816	0.187816	0.187816	0.187816	0.187816	0.187816	1.46586	2.07583	2.38774	0.386829	1.31405	2.10947	0.187816	1.461	0.187816	0.728596	0.501119	1.10332	0.61458	0.944286	0.449916	0.387858	1.22334	1.31686	0.861738	0.187816	1.40176	0.187816	1.90612	1.83666	0.187816	2.56014	4.81914	0.445439	1.37923	5.65455	5.91798
protocatechuic acid	Benzene derivatives	C7H6O4	154.027	5.79	protocatechuic acid		1.97293	1.00501	2.14557	2.92055	0.542444	1.23653	1.05389	0.477806	2.37259	2.17078	1.24696	1.95222	0.994987	0.479958	1.43743	0.975252	0.438185	1.16551	1.01268	0.551174	1.41277	1.1846	0.638757	1.51431	0.50893	0.624853	1.66043	0.667759	0.526208	1.80578	0.915376	0.819906	2.21465	0.878958	0.873362	1.76957	0.800566	0.702471	2.1658	1.09511	0.604151	1.89754	0.887115
protocatechuic acid O-hexoside	Benzene derivatives	C13H16O9	316.08	4.58	protocatechuic acid O-hexoside		1.47449	1.64103	1.27031	1.77772	1.15244	1.54973	1.33516	1.42322	2.5291	1.97661	2.27638	2.52134	0.830459	1.00546	0.886394	0.952668	0.745817	1.12522	1.07422	1.08443	1.6538	1.97812	2.03177	2.06533	1.12755	0.50743	0.573828	0.56331	0.718954	0.791971	0.783462	0.643472	1.09845	1.18161	1.80248	1.51871	0.361561	0.499243	0.33617	0.590414	0.565199	0.690425	0.430919
salicylic acid	Benzene derivatives	C7H6O3	138.032	5.15	salicylic acid	SA	2.96613	3.92796	2.09223	1.92371	1.96237	2.2105	2.08068	1.56513	2.43568	2.19979	2.64003	2.08956	1.41671	1.10818	1.04071	1.08849	1.40564	1.22885	1.13075	1.18882	1.47569	1.26509	1.0613	1.12652	1.38572	1.31154	1.39727	2.01661	1.00037	0.828661	1.2753	2.09601	0.732658	0.738496	1.26867	1.69244	0.393685	0.465771	0.673634	0.3076	0.302862	0.541237	0.387308
salicylic acid C-glucoside	Benzene derivatives	C13H16O8	300.088	4.79	salicylic acid C-glucoside	SA-C-Glu	2.20876	2.13681	2.84303	3.21331	1.28483	1.34248	2.30026	1.58701	1.47437	3.03449	3.22868	2.9946	1.33401	1.14202	1.05689	1.3323	1.3391	1.0553	1.25273	1.10754	1.1078	0.896977	1.15364	0.931895	0.96239	1.2547	1.08086	1.02717	1.10142	1.03626	0.756322	0.877813	0.623297	0.966605	0.742883	0.759784	0.608856	0.609689	0.664855	0.526839	0.937096	0.760074	0.808928
salicylic acid O-glucoside	Benzene derivatives	C13H16O8	300.084	5.14	salicylic acid O-glucoside	SA-O-Glu	2.9233	4.66511	1.94654	1.86303	2.00455	2.30376	2.0408	1.61093	2.30275	1.95528	2.58336	2.07039	1.39061	0.99139	0.901612	1.08457	1.36843	1.17671	1.03597	1.18462	1.43291	1.19938	0.946065	1.14853	1.40807	1.35373	1.46271	2.40167	1.07113	0.847716	1.45831	2.61557	0.77866	0.780807	1.63737	2.32075	0.41395	0.456971	0.824185	0.332662	0.333087	0.667269	0.431358
syringic acid	Benzene derivatives	C9H10O5	198.054	5.6	syringic acid		1.1602	1.02029	1.16661	1.1165	0.940901	0.836107	0.862596	0.586084	2.04058	1.33541	1.91935	1.38829	1.01148	1.14125	1.08702	0.416547	0.825202	0.972079	1.21205	0.499349	1.16678	1.02433	1.23522	0.734428	0.983177	1.15894	1.32161	0.960471	1.37802	1.07525	1.35907	1.12932	1.33048	0.975486	1.88451	1.71825	0.871523	1.16194	0.911096	0.988835	1.16376	1.35076	1.07499
adipic acid	Carbohydrates	C6H10O4	146.058	4.11	adipic acid		1.72184	1.06159	1.8577	2.05412	0.913436	1.18728	1.02625	0.95066	1.79594	1.57724	1.93998	1.61124	0.878901	1.12809	1.29189	1.04336	1.12105	1.29258	0.889543	0.959062	1.2947	1.36429	0.939184	1.58209	1.04512	1.21712	1.11234	0.991802	0.968833	1.24611	1.21247	0.650543	0.722227	0.887423	0.572964	1.10105	1.57934	0.28621	0.811991	0.89043	0.113914	0.768913	0.553404
alpha-ketoglutarate	Carbohydrates	C5H6O5	146.021	2.32	alpha-ketoglutarate		1.0986	0.0819391	1.22831	1.15339	0.750754	0.950228	0.97704	0.871121	1.96099	1.51446	1.50945	1.41462	0.824556	0.568415	0.945534	0.86764	0.709389	0.606495	0.674432	0.932537	1.50673	1.43402	1.77788	1.62196	0.724099	0.797243	0.836502	0.729641	0.834471	0.832137	0.963554	0.792569	1.16278	2.1376	2.30063	1.26261	0.53256	0.510227	0.444461	0.68608	0.925243	0.307422	0.393035
citraconate	Carbohydrates	C5H6O4	130.026	1.89	citraconate		1.99717	1.36016	2.1927	2.71628	1.56209	1.47915	1.36265	1.24335	2.51903	2.65375	2.32635	2.0899	1.27236	0.984886	1.02838	1.07402	1.02148	1.24891	0.978296	0.881254	1.4494	1.19875	1.29361	0.998568	1.29286	1.28038	1.34376	1.40188	1.28612	1.21433	1.49335	1.20664	0.758012	0.90151	0.778672	0.605005	0.604462	0.988699	0.86391	0.877568	0.820722	0.435028	1.08268
dimethyl malonate	Carbohydrates	C5H8O4	132.042	4.39	dimethyl malonate		0.753359	0.46029	1.04782	0.876444	1.34299	1.37805	1.472	1.57301	1.50871	1.11068	1.56202	1.97996	0.65383	1.10516	0.967957	0.717049	0.864771	1.75895	1.08398	0.953857	1.3572	1.65214	1.24118	1.36864	0.795452	1.52096	1.2074	1.61138	0.866551	1.61267	0.87716	1.60137	0.723615	0.808533	0.677287	1.24929	1.64211	2.2155	2.61139	1.22665	0.632872	2.13026	1.04363
gluconic acid	Carbohydrates	C6H12O7	196.056	1.66	gluconic acid		1.34068	0.98466	0.482777	0.543675	0.628051	0.670169	0.347216	0.310506	0.699721	0.456179	0.968274	0.685693	1.25711	1.38922	1.27446	1.21421	1.45105	1.10826	1.12191	1.26764	1.87195	1.79278	1.50435	1.87137	0.934151	1.27831	1.09227	0.606029	0.963489	1.9855	1.24069	0.763276	0.705716	1.63203	1.37807	0.675678	0.456332	0.0976991	0.324927	0.837055	0.669239	0.297567	0.407846
glucosamine	Carbohydrates	C6H13NO5	179.079	1.67	glucosamine		0.867835	1.40454	0.924016	1.89222	0.467397	0.487529	0.566944	0.547764	0.579593	0.963701	0.811713	0.862184	0.86335	0.650474	0.726148	0.702525	0.752685	0.500548	0.547223	0.610843	0.408949	0.1859	0.219106	0.443814	1.08999	0.940143	1.16028	0.947479	1.11182	0.895027	0.871558	0.858002	1.07753	0.968528	0.926973	1.00988	1.68103	1.39374	1.35883	1.93132	1.19679	0.849168	1.03166
glucosaminic acid	Carbohydrates	C6H13NO6	195.074	1.53	glucosaminic acid		1.01418	0.739252	0.85793	1.27023	0.447237	0.364533	0.617789	0.557023	0.828861	0.860215	1.16028	0.961582	0.538567	0.43962	0.57225	0.504845	0.506754	0.442124	0.544464	0.472856	0.367435	0.508345	0.368754	0.355158	0.727482	1.00823	1.2852	0.968402	0.606887	0.808464	0.979817	1.04895	0.684454	0.966942	1.14398	1.00437	1.41047	1.67694	2.10386	1.19312	1.7902	2.27996	1.82603
glucose	Carbohydrates	C6H12O6	180.063	1.66	glucose		0.473777	0.701788	0.496206	0.841516	0.419557	0.460681	0.403664	0.423003	0.467709	0.595524	0.490646	0.534305	0.897556	0.676463	0.764036	0.822256	1.0355	0.624224	0.675356	0.817125	1.03233	0.38367	0.392187	0.968205	1.02238	0.946757	1.11071	0.717938	1.34616	1.46912	1.42366	0.836415	1.57797	2.22737	1.66768	1.21819	0.830683	0.836973	0.826427	1.1344	1.16814	0.580273	0.739553
glucose 1-phosphate	Carbohydrates	C6H13O9P	260.027	1.61	glucose 1-phosphate		0.847662	1.67429	0.54696	1.18326	0.334293	0.290522	0.239697	0.267834	0.448783	0.711866	0.637061	0.499569	1.00297	1.24021	0.77871	0.668747	0.646985	0.68607	0.589032	0.42366	0.337723	0.376087	0.204892	0.186004	1.02653	1.5632	1.2717	0.751166	0.657715	0.860236	0.50117	0.33036	0.769658	1.1097	0.886958	0.653732	3.83808	1.70036	1.73465	3.10919	2.22947	1.17778	0.844371
glucose 6-phosphate	Carbohydrates	C6H13O9P	260.029	1.87	glucose 6-phosphate		1.50054	3.15646	1.45778	2.33884	1.27245	0.966177	0.778835	1.25086	1.27396	1.90265	1.93834	1.4678	1.25604	1.66647	0.743967	0.991029	1.38029	1.05296	0.937617	1.01122	1.05405	1.28892	0.982988	0.769169	1.22313	1.49706	1.02249	1.06211	0.797761	1.25084	0.863623	1.0775	1.06668	1.23142	0.909686	1.02725	0.199712	0.522104	0.793404	1.01608	0.839674	0.157359	0.874664
isocitrate	Carbohydrates	C6H8O7	192.027	2.15	isocitrate		2.12855	2.28961	1.99998	1.8756	1.12573	1.00713	1.20944	1.20578	1.62785	2.11649	2.57082	2.33259	0.945929	0.999467	1.26459	1.16888	0.945916	1.00053	1.27237	1.28052	1.04129	1.34643	1.45611	1.34116	1.05077	1.12713	1.14483	1.0658	0.751478	1.10303	0.864407	1.19229	0.705594	0.860786	0.917188	0.627391	0.75033	0.925084	1.06493	0.882315	0.844494	0.375947	0.8598
maltotetraose	Carbohydrates	C24H42O21	666.221	2.49	maltotetraose		2.77464	1.9985	3.54771	3.76176	2.16526	1.75545	0.28123	2.55331	3.1001	3.42751	3.1282	3.0398	0.244655	1.2699	1.05905	1.2907	1.40235	1.07717	0.881454	0.294131	1.47106	1.22239	1.23174	1.62148	0.995734	1.33371	1.13154	0.81559	0.277226	1.21647	1.07883	0.899835	0.746395	0.398996	0.657704	1.05358	8.46152	0.149824	0.275707	0.989819	0.416131	0.569841	0.809291
phosphoenolpyruvate (PEP)	Carbohydrates	C3H5O6P	167.983	1.9	phosphoenolpyruvate (PEP)		0.998557	4.3288	0.715848	0.642097	0.669464	0.646573	0.554957	0.82476	0.255716	0.348077	0.83127	0.30995	0.626575	1.83935	0.80236	0.43625	0.443266	0.65429	0.465547	0.417507	0.453264	0.59646	0.276812	0.421617	1.44568	1.7773	2.84131	1.88319	0.419412	0.400054	0.791935	0.808205	0.595931	1.14719	1.35591	1.01077	4.34124	2.68643	5.05375	2.2061	4.38927	0.35688	0.924503
raffinose	Carbohydrates	C18H32O16	504.169	1.85	raffinose		1.48326	2.00066	2.07192	2.83091	1.60154	1.75241	1.99896	2.00767	3.0016	3.15176	4.67384	3.81474	0.713868	0.637923	0.764351	0.988298	0.950717	0.619133	1.17322	1.35247	1.76717	1.44376	1.7697	2.02397	0.683316	0.640866	0.608591	0.616966	0.848348	1.21903	0.715622	0.724284	1.30184	1.26911	0.917873	1.05765	0.376458	0.44671	0.486638	0.421742	0.717839	0.522313	0.449835
stachyose	Carbohydrates	C24H42O21	666.226	1.75	stachyose		0.679305	0.803883	0.877491	1.08872	0.71012	0.705756	0.790055	0.78803	1.43089	1.45242	1.78156	1.55293	0.735893	0.802743	0.725785	0.798787	0.80484	0.751607	0.851923	0.817683	1.4361	1.44123	1.23304	1.25916	0.893914	0.913665	0.849666	0.839331	1.28392	1.25372	1.06713	0.963466	1.60559	1.7705	1.67684	1.40807	0.583818	0.610864	0.711674	0.628409	0.94438	0.63066	0.707454
succinate	Carbohydrates	C4H6O4	118.027	3.84	succinate		1.18858	0.758129	1.26113	1.29433	0.977379	0.713959	0.964282	0.87261	1.51213	1.16618	1.36243	1.38304	0.886693	0.664902	0.950953	0.924896	0.989192	0.784056	0.981637	1.1313	1.49094	1.34903	1.65374	1.55089	0.7697	0.893128	0.952291	0.873154	1.0037	1.10783	1.20516	1.08742	1.36991	1.65462	1.77324	0.935189	0.406369	0.253514	0.325902	0.380543	0.533429	0.334303	0.334816
sucrose	Carbohydrates	C12H22O11	342.116	1.82	sucrose		1.34863	2.04629	1.53507	2.47359	0.910702	1.07465	1.08265	0.911601	1.5885	1.94968	1.94097	1.66765	1.11156	1.01135	0.879936	0.968218	0.98615	0.962895	0.979865	0.890382	1.46636	1.19582	1.16361	1.21685	0.839036	0.988154	0.901539	0.816222	1.00705	1.18279	1.06093	0.932879	1.02961	1.25461	1.15452	0.815679	0.379206	0.684813	0.667602	0.623625	0.795909	0.245908	0.68573
2-hydroxyglutarate	Carbohydrates	C5H8O5	148.037	3.84	2-hydroxyglutarate		1.37815	1.28945	1.76224	1.40247	1.02411	1.35039	1.48912	1.28091	1.25352	1.29482	1.31618	1.45377	1.01851	1.06406	1.16821	0.955973	0.831503	1.04058	0.968375	0.847456	0.954417	0.919686	0.892034	0.924471	1.18567	1.23143	1.23332	1.35765	0.830063	0.92622	0.874743	1.02807	0.914216	1.12672	0.918308	0.96931	0.728145	0.962644	1.02059	0.850456	0.788025	0.893589	0.913279
3-Oxoglutaric acid	Carbohydrates	C5H6O5	146.022	2.43	3-Oxoglutaric acid		1.27742	2.10402	1.41589	1.5978	0.946215	1.05241	1.05754	1.07713	2.09173	1.72287	1.7163	1.62535	0.867571	0.66597	1.0311	0.925841	0.846635	0.69086	0.927113	0.910397	1.34506	1.43194	1.59491	1.52012	0.878083	0.890711	0.95695	0.823991	0.721873	0.954972	0.989418	0.802711	1.12714	1.83312	1.79551	0.999573	0.689149	0.439131	0.469417	0.875588	0.781763	0.297648	0.358211
aconitic acid	Carbohydrates	C6H6O6	174.017	2.83	aconitic acid		1.71543	0.741204	1.45239	1.13302	1.1648	1.58157	1.54318	1.42001	1.0673	1.19708	1.34133	1.44888	1.56914	1.5855	1.6491	1.43435	1.13273	1.47246	1.30009	1.19147	0.586685	1.14938	0.851088	0.673994	1.2522	2.29512	1.95507	1.79603	0.791814	1.15418	1.18732	1.33568	0.544138	1.09241	1.11162	0.63059	0.392652	0.543491	0.782021	0.339854	0.850679	0.428817	0.585026
alpha-ketoglutaramate	Carbohydrates	C5H7NO4	145.038	2	alpha-ketoglutaramate		1.20717	0.828928	1.23212	1.29842	1.01759	1.22745	1.15508	1.00326	0.890005	0.785489	0.996741	0.893779	1.0467	1.03217	1.17675	0.930256	1.0518	1.1408	1.09724	1.03755	0.778262	0.781441	0.813847	0.839429	1.09166	1.19427	1.14895	1.27189	0.772583	1.01855	0.970275	1.19361	0.712608	0.975099	0.907177	1.07197	1.12011	0.83693	1.05124	0.815908	0.794884	1.28077	0.829593
fumarate	Carbohydrates	C4H4O4	116.011	2.12	fumarate		0.911659	0.933132	0.85435	0.998388	0.5429	0.534379	0.584014	0.532898	0.946285	1.12463	1.20441	1.02173	0.805468	0.84614	0.843372	0.807144	0.740079	0.787829	0.81365	0.855195	0.905229	1.00366	0.944057	0.926731	0.766227	1.00491	1.03483	0.976182	0.858883	0.866719	0.951932	0.999532	1.08967	1.29965	1.30071	1.10288	0.93105	0.876307	0.943466	0.868311	1.20178	0.986371	0.9952
glyceric acid	Carbohydrates	C3H6O4	106.027	1.82	glyceric acid		0.995458	2.27439	1.08727	1.24243	0.629158	0.623072	0.789951	0.692993	0.414566	0.569965	0.851633	0.462674	0.828508	1.14002	0.871757	0.820239	0.748215	0.755208	0.637437	0.628626	0.381043	0.399766	0.362138	0.390478	1.74747	1.08803	0.97186	1.22836	1.03318	0.59691	0.741949	1.12761	0.78387	0.485352	0.470824	0.6915	2.35686	2.21244	1.8917	1.87651	1.00826	1.64777	1.8006
hydroxybutyric acid	Carbohydrates	C4H8O3	104.05	5.76	hydroxybutyric acid		2.14581	3.1613	1.7891	0.450945	1.94138	2.05335	2.0968	0.450945	3.5904	0.450945	0.450945	0.450945	3.84013	0.450945	0.450945	1.4499	1.53115	0.450945	0.450945	0.450945	2.08677	2.05345	0.450945	0.450945	1.04376	0.450945	1.87801	0.450945	1.4477	0.450945	0.450945	1.08873	1.13676	0.450945	0.450945	1.076	0.450945	1.37935	2.20937	3.72006	0.450945	1.72421	2.45395
indole-3-carbaldehyde	Carbohydrates	C9H7NO	145.053	7.21	indole-3-carbaldehyde		2.1312	2.14012	1.79018	1.84054	0.838179	0.910999	0.806201	1.32025	1.33575	1.40219	2.4211	1.68147	1.20179	1.19116	1.03139	0.926276	0.745457	0.772233	1.22017	0.838102	1.17512	1.06139	0.906227	0.954976	1.16592	1.31149	0.824892	0.960945	1.0101	0.998257	1.11749	1.0432	0.852242	0.894379	0.843821	1.39844	1.37948	0.928888	0.715629	1.25055	0.659361	1.17511	0.580307
itaconic acid	Carbohydrates	C5H6O4	130.026	2.69	itaconic acid		1.96672	0.212902	1.45454	1.39119	1.10995	0.887231	1.16364	1.05111	1.15981	2.02596	1.24291	1.50062	1.13764	1.32526	1.199	0.871211	0.748702	1.29129	0.986192	0.846929	0.541094	1.66031	0.573027	0.636088	0.936549	1.04116	1.07973	0.890469	0.455159	0.639705	0.574853	0.847398	0.689298	0.745435	0.797733	1.08225	3.03187	0.632654	1.58442	1.32354	1.49012	2.05967	1.16539
kynurenate	Carbohydrates	C10H7NO3	189.043	5.14	kynurenate		2.78934	1.94355	2.75179	3.1959	2.027	1.67098	2.18634	2.16766	2.99795	1.99901	3.16989	2.66132	2.12861	2.4951	1.32995	1.80298	1.47653	2.66782	0.984366	1.64388	1.74087	3.23949	1.48589	1.78036	0.941413	1.23564	1.14057	1.80281	0.981472	1.06266	0.926094	1.98042	0.724138	0.651252	0.877016	1.36584	0.220136	0.316422	0.355737	0.217836	0.271546	0.262677	0.194241
lactate	Carbohydrates	C3H6O3	90.032	5.4	lactate		0.65629	2.27811	1.53445	2.14475	0.604559	0.896865	0.936002	0.438594	1.50417	1.26644	1.97022	1.07314	0.626286	0.968706	0.919834	0.661611	0.416087	0.485086	0.592607	0.417331	0.623455	0.473926	0.646323	0.509167	0.600085	0.508306	0.465234	0.525895	0.689647	0.512055	0.695974	0.5153	1.22799	1.12027	1.04369	1.73887	2.02038	1.61989	1.93572	1.3397	1.77379	1.27025	2.56744
malic acid	Carbohydrates	C4H6O5	134.022	2.12	malic acid		0.980017	1.20029	0.978965	1.11034	0.653229	0.638643	0.669239	0.681967	1.05955	1.27012	1.29358	1.20047	0.850424	0.848002	0.89911	0.836493	0.78808	0.799966	0.82032	0.867078	0.939126	0.977598	0.958751	0.950056	0.817215	0.984078	1.04303	0.98887	0.857058	0.916862	0.957978	0.974255	1.08285	1.18902	1.17325	1.0529	0.951514	0.895659	0.947768	0.883429	1.06041	0.943287	1.02172
methylsuccinic acid	Carbohydrates	C5H8O4	132.042	4.75	methylsuccinic acid		1.94413	2.64863	1.71954	1.76497	1.42855	2.26968	1.29524	1.3205	1.7435	2.12362	0.926488	1.14717	2.10816	2.40694	1.13052	1.26654	0.833677	1.96919	0.934115	0.65328	0.921451	1.26359	0.758907	0.938282	1.33854	2.2431	2.46792	2.58304	0.579878	0.978066	0.682699	1.00937	0.935193	1.26827	0.867011	1.12265	0.718524	0.54751	0.688442	0.773236	0.414125	0.635295	0.537489
norophthalmate	Carbohydrates	C10H17N3O6	275.111	1.78	norophthalmate		2.01034	1.09977	1.98137	2.10567	2.3765	2.002	2.96648	2.40796	0.0655893	0.864581	1.41072	1.78482	0.707491	0.674236	1.36413	0.930025	0.900227	1.2811	2.40342	1.15266	0.229925	0.240096	0.434054	0.240995	0.326644	0.0378276	1.58069	1.15759	0.381416	0.395991	0.54239	1.05441	0.708273	0.441389	0.890879	0.650611	0.966292	1.73704	0.99449	0.654191	1.17324	3.04035	2.46486
propionic acid	Carbohydrates	C3H6O2	74.037	3.84	propionic acid		1.17307	0.751959	1.31095	1.36411	0.954675	0.73484	0.96015	0.850079	1.54954	1.15115	1.3451	1.41252	0.888127	0.680598	0.971302	0.915247	0.995731	0.813855	0.980445	1.12229	1.5083	1.27621	1.67755	1.54246	0.740929	0.919539	0.961654	0.854007	1.02608	1.1221	1.15303	1.09413	1.36164	1.60332	1.80228	0.95241	0.40825	0.282756	0.351856	0.377311	0.557737	0.360382	0.350199
shikimate	Carbohydrates	C7H10O5	174.052	4.11	shikimate		1.51655	1.64968	1.81642	2.05423	1.47766	1.84022	2.7015	2.17502	1.04328	1.73965	1.4233	1.24018	1.37672	1.81277	1.5844	1.44624	1.52111	1.01667	1.60957	1.30772	0.629669	0.942367	0.738861	0.737556	1.23065	1.56605	1.26326	1.24429	0.861729	1.20587	1.00231	1.31009	0.427552	0.302102	0.530173	0.774222	0.273931	0.543738	0.391446	0.468145	0.22881	0.378317	0.27466
ascorbate (vitamin C)	Cofactors	C6H8O6	176.032	2.36	ascorbate (vitamin C)		0.734218	0.036832	1.45	1.6996	2.93054	3.22259	3.97808	5.15572	1.81899	1.79324	1.31552	1.526	2.30212	1.42583	1.2665	1.2106	3.28416	1.92897	2.12713	1.60589	0.927615	0.924022	1.51402	0.833181	1.70019	2.67008	1.72887	2.24999	1.66451	2.07047	2.05871	0.569285	0.272157	1.76083	1.13744	0.0313308	0.103505	0.904961	0.233108	0.0647437	0.658086	0.0428618	0.488166
dehydroascorbate	Cofactors	C6H6O6	174.016	3.01	dehydroascorbate		2.49634	0.160202	1.80718	1.59765	2.02415	1.91121	1.90869	2.83247	0.160202	0.160202	0.904168	1.90084	2.11074	2.19582	1.67191	1.46885	0.898308	2.09605	1.65468	1.50202	0.160202	1.48509	0.582224	0.686448	1.1835	3.46045	2.92019	2.13086	0.921794	1.16884	1.24865	1.48218	0.160202	0.890916	0.984158	0.848396	0.160202	0.463727	0.868122	0.988675	1.26995	0.160202	0.948404
nicotinamide	Cofactors	C6H6N2O	122.048	2.68	nicotinamide		1.62175	1.48582	1.23234	1.78885	1.00497	0.941645	0.970995	1.17778	1.4437	1.21749	1.60373	1.49617	1.14902	1.03875	1.21003	1.06645	1.32149	1.1836	1.33186	1.26828	1.52701	1.47151	1.42005	1.44122	1.00012	1.2716	0.94666	0.917429	0.912386	1.21825	1.06441	1.10081	0.918446	1.12109	1.10524	0.977276	0.545568	0.442683	0.454411	0.570774	0.474754	0.476105	0.274738
nicotinate	Cofactors	C6H5NO2	123.032	2.53	nicotinate		0.988395	0.833028	0.735141	0.939804	0.760075	0.720994	0.634841	0.716004	1.10878	1.27226	1.71767	1.44372	1.00316	1.37634	1.00416	1.13207	1.35421	1.05428	1.12663	1.15566	1.91524	1.39038	1.23208	1.2642	0.875918	1.63389	1.19013	1.25256	1.35083	2.05678	1.77136	1.54027	0.873076	1.38189	1.04609	1.1536	0.736325	0.325241	0.368023	0.370516	0.395799	0.717144	0.214542
pantothenate	Cofactors	C9H17NO5	219.111	4.58	pantothenate		1.04383	1.23325	1.08167	0.973601	0.923868	1.03587	1.09102	1.05784	0.646668	0.625273	0.824457	0.821854	1.21675	1.58118	1.24038	1.08885	1.11699	1.31946	1.159	0.998665	0.742002	1.1232	0.825472	0.78578	1.16288	1.31691	1.27575	1.4036	0.917749	0.956041	0.833124	1.23186	0.64741	0.771268	0.790358	0.953895	1.14073	1.1621	1.12173	1.06401	0.87863	0.981574	0.952353
pheophorbide A	Cofactors	C35H36N4O5	592.268	19.36	pheophorbide A		1.94361	1.55462	2.30057	2.3587	1.70666	4.34194	1.62767	1.67011	1.47947	5.25679	1.8278	2.08145	2.42795	0.911213	2.54507	3.16628	2.17052	2.71961	2.42016	1.30145	1.62828	1.82979	1.6466	2.63446	1.11494	0.918326	1.13497	0.960116	0.677377	2.88747	1.55862	1.60141	0.4611	0.652706	0.595388	0.78117	0.955861	0.274436	0.373386	0.303585	0.222669	1.69886	0.267253
riboflavin (vitamin b2)	Cofactors	C17H20N4O6	376.138	5.39	riboflavin (vitamin b2)		1.19833	1.38743	1.20328	1.14579	1.27315	1.31092	1.14028	1.30656	1.04155	1.34049	0.832205	1.2386	1.24044	1.04335	1.11182	1.38663	1.43349	1.18252	1.17541	1.23958	1.34142	1.3723	1.19705	1.10921	1.04687	0.756419	0.784665	1.05823	0.934013	1.41698	1.03535	1.40978	0.641678	0.77581	0.742012	0.969154	0.450524	0.449831	0.35131	0.482964	0.150613	0.73617	0.397776
trigonelline (N'-methylnicotinate)	Cofactors	C7H7NO2	137.048	1.73	trigonelline (N'-methylnicotinate)		1.86735	2.71067	1.90412	2.55239	1.14556	1.32366	1.40704	1.26609	1.52153	2.07773	1.99875	1.88033	1.22987	1.26878	1.21044	1.23987	1.2003	1.24903	1.18346	1.20674	1.08062	1.16643	1.07087	1.15366	0.879979	1.21207	1.03978	1.14489	0.824768	1.01835	0.858109	1.09668	0.673591	0.917693	0.797056	0.885156	0.843234	0.773593	0.842305	0.845615	0.640616	0.600637	0.675363
astilbin	Flavonoids	C21H22O11	450.115	5.57	astilbin		0.685525	0.968372	0.421648	0.564341	0.700517	0.452059	0.501365	0.329091	0.795581	0.87595	0.38916	0.503972	2.38589	2.24254	1.21629	1.75277	2.61514	2.5384	1.7518	1.79214	1.4491	1.03877	1.18599	0.730742	9.54647	16.834	23.3872	11.7828	19.3675	15.8749	19.0229	7.36054	0.0172336	0.131799	0.270565	0.0172336	0.562313	0.586565	1.03343	0.196845	2.41618	0.930433	1.31912
chalcone 2'-O-glucoside	Flavonoids	C21H22O10	434.121	6.45	chalcone 2'-O-glucoside	Cha-O-glu	1.11154	1.34057	0.794908	0.691974	0.937906	0.536985	0.875079	0.585575	0.114247	0.121382	0.454592	0.21837	3.21443	2.74278	2.12894	2.29611	2.43971	2.70725	1.86137	2.30586	1.07055	0.970249	0.936394	1.24345	8.24821	13.062	14.68	7.43303	8.13537	13.58	13.9402	8.24543	0.0789669	0.0593225	0.247467	0.109338	0.420507	0.211574	0.471206	0.00943324	1.62511	0.316199	0.48166
chrysoeriol C-arabinosyl-C-arabinoside	Flavonoids	C27H30O15	594.158	5.59	chrysoeriol C-arabinosyl-C-arabinoside	Chr-C-ara-C-ara	1.02273	1.20036	0.654816	0.75231	0.805965	0.520347	0.427478	0.641705	0.368633	0.482761	0.342344	0.411055	3.54599	2.68518	1.65846	2.36027	2.70194	2.07557	1.06277	2.38679	1.65895	0.839581	0.635417	1.18079	4.41823	6.283	3.5961	2.56581	3.50155	4.64097	2.29518	1.76546	0.0866314	0.0784085	0.0658362	0.0462839	0.664185	0.778722	0.759503	0.386139	1.03151	0.977272	0.857928
chrysoeriol C-glucoside	Flavonoids	C22H22O11	462.116	5.97	chrysoeriol C-glucoside	Chr-C-glu	1.68336	1.60736	2.52708	1.4534	1.08892	1.18636	2.83479	1.55936	1.14206	2.0363	3.32103	1.26928	1.13974	0.627928	0.910968	1.02829	0.605367	0.651405	0.553044	0.458919	0.574066	1.73744	0.583158	0.847762	3.74883	2.01091	1.11418	0.731759	2.18082	1.34256	1.50898	1.44845	3.28429	2.80899	4.44775	0.763684	0.0934934	0.0754637	0.0449147	0.020629	0.13233	0.185696	0.0929148
chrysoeriol O-hexoside I	Flavonoids	C22H22O11	462.116	6.4	chrysoeriol O-hexoside I	Chr-O-hex I	4.77829	6.90759	6.08071	6.27071	3.7469	5.84586	5.21159	5.4456	3.20201	7.12978	8.23482	7.09142	2.5108	3.38606	2.70754	3.15841	2.33817	2.44453	2.7685	2.83942	1.50087	2.01216	2.20597	2.248	1.36698	1.24097	0.741949	1.24721	0.726192	0.725416	0.579615	1.21472	0.186898	0.176086	0.20258	0.240455	0.084889	0.12218	0.0778259	0.115234	0.0430732	0.0493763	0.0428381
chrysoeriol O-hexoside II	Flavonoids	C22H22O11	462.116	6.45	chrysoeriol O-hexoside II	Chr-O-hex II	3.90373	4.82966	4.21149	4.44628	2.51027	3.95768	4.11464	3.77798	2.86247	5.07937	5.39408	5.3243	2.19263	2.78574	2.81514	2.5792	1.97174	2.2625	2.46225	2.23159	1.33248	2.17349	2.16814	1.91913	1.36728	1.01444	0.777672	1.17717	0.84897	0.65332	0.592989	0.975832	0.334879	0.257444	0.266133	0.282762	0.0967968	0.11994	0.10097	0.101933	0.0732737	0.0616631	0.0676169
chrysoeriol-C-hexoside-C-pentoside	Flavonoids	C27H30O15	594.159	5.62	chrysoeriol-C-hexoside-C-pentoside	Chr-C-hex-C-pen	1.10374	1.09304	0.729291	0.821339	0.841413	0.534489	0.473417	0.568987	0.404669	0.556949	0.344685	0.400333	3.76057	2.50257	1.72092	2.2263	2.78937	2.11252	1.08979	2.34094	1.76968	0.885561	0.694709	1.22767	4.96422	6.45431	3.58143	2.52219	3.61146	4.53765	2.80969	1.72616	0.10567	0.0899395	0.0657205	0.0393868	0.680595	0.779387	0.792782	0.370145	1.10503	0.910207	0.906617
delphinidin 3,5-diglucoside	Flavonoids	C27H31O17	627.152	4.9	delphinidin 3,5-diglucoside	Del-di-glu	2.42905	2.89716	3.68348	4.34151	2.03261	3.10036	3.58844	3.09578	2.70046	4.9412	4.96004	4.87094	1.96658	2.45872	2.35816	2.38041	2.19704	2.32312	2.31438	2.46251	2.23419	3.05347	2.67394	2.61259	1.16987	1.28271	0.956207	1.71738	0.768295	0.897901	0.806183	1.39964	0.148074	0.0476708	0.155838	0.0476708	0.0476708	0.190477	0.0476708	0.0476708	0.0476708	0.0476708	0.0476708
delphinidin-3-O-(6''-O-rhamnopyranosyl-glucopyranoside)	Flavonoids	C27H31O16	611.156	5.8	delphinidin-3-O-(6''-O-rhamnopyranosyl-glucopyranoside)	Del-O-rha-glu	3.12779	3.00439	5.01083	5.28105	2.46661	4.37192	5.27657	4.60546	2.85625	4.9941	5.59416	6.68779	2.48731	1.88149	3.07444	4.97932	2.81212	2.59417	4.70719	2.91724	2.14961	1.87275	2.76891	2.79266	0.747318	1.31921	0.974619	1.2431	0.685331	1.46227	0.217247	1.07927	0.217247	0.217247	0.217247	0.217247	0.217247	0.217247	0.217247	0.217247	0.217247	0.217247	0.217247
isoorientin 2''-O-glucoside	Flavonoids	C27H30O16	610.153	5.12	isoorientin 2''-O-glucoside	Isoo-O-glu	2.65274	3.81326	5.18999	3.16887	4.35814	5.4076	7.60248	5.57229	1.79677	3.21113	6.47251	4.00574	1.96185	2.50447	2.07615	1.97732	1.85294	2.71272	1.95687	1.95996	0.783194	1.35123	1.3334	1.18121	1.18416	1.40573	1.4988	1.58615	1.07697	0.856274	1.23233	1.14615	0.0713226	0.155114	0.176819	0.145589	0.037067	0.0979936	0.0186975	0.11775	0.0337326	0.077323	0.0702286
isorhamnetin	Flavonoids	C16H12O7	316.058	6.52	isorhamnetin		2.75013	3.58688	3.81142	2.98636	2.29176	3.16704	2.84847	2.55796	4.01673	4.83474	5.20032	4.32417	2.41677	1.79912	2.1549	2.29757	2.11885	1.86662	2.20145	2.38724	2.90818	2.15853	2.09952	2.62892	1.31608	2.01694	1.12694	1.16346	0.894838	1.02023	0.799347	0.990726	0.231116	0.322924	0.373825	0.267251	0.0194568	0.272218	0.102502	0.274515	0.0194568	0.0442985	0.0194568
isorhamnetin-O-rhamnoside-O-rhamnoside	Flavonoids	C28H32O15	608.175	6.14	isorhamnetin-O-rhamnoside-O-rhamnoside	Isor-O-rha-O-rha	7.45454	11.4737	7.47539	6.46267	3.86886	7.43313	7.41823	6.15927	4.24754	5.52448	8.37195	6.41808	2.62171	2.54639	2.79032	2.37169	2.8743	2.46568	2.72724	2.83685	2.14699	1.88413	2.01186	2.12883	1.18668	0.746337	0.614347	1.14102	0.376992	0.8042	0.290596	0.786815	0.0707717	0.099913	0.136313	0.143213	0.150677	0.073655	0.117536	0.0231444	0.0231444	0.0462888	0.0231444
isorhamnetin-O-rutinoside I	Flavonoids	C28H32O16	624.169	5.02	isorhamnetin-O-rutinoside I	Iso-O-rut I	3.29057	2.96567	5.26256	3.89022	2.76499	3.31167	5.2044	4.38658	0.859214	0.769564	1.11615	0.804117	1.70616	3.21976	3.46717	1.72518	1.42771	2.51189	1.8869	0.925242	0.0767727	0.341883	0.192011	0.162915	1.33885	0.994711	0.66374	0.78137	0.786565	0.44349	0.718236	1.21979	1.16336	0.724528	1.25512	1.00529	0.169205	0.327785	0.267997	0.161885	0.294286	0.240747	0.338943
isorhamnetin-O-rutinoside II	Flavonoids	C28H32O16	624.169	5.35	isorhamnetin-O-rutinoside II	Iso-O-rut II	3.42511	4.09118	9.33533	7.26152	4.83634	6.74723	9.0909	7.94238	0.991929	1.22601	1.78285	1.55906	2.77303	7.56283	7.08369	4.44066	3.35166	7.5473	5.22734	3.29793	0.193502	0.556872	0.551951	0.221359	1.55173	1.71669	1.00807	1.59087	0.925001	0.636323	0.65154	2.60259	0.0304159	0.183141	0.0304159	0.193137	0.0845631	0.171491	0.176986	0.0304159	0.191295	0.149943	0.225997
isoscoparin 2''-O-(6'''-(E)-feruloyl)-glucopyranoside	Flavonoids	C38H40O19	800.216	5.96	isoscoparin 2''-O-(6'''-(E)-feruloyl)-glucopyranoside	Isos-O-fer-glu	7.2587	7.18297	9.6946	11.7222	7.80345	9.78597	11.9762	12.5753	2.02764	3.79886	4.8737	3.08922	4.92439	9.74347	9.04764	6.33551	5.38664	8.07271	6.77421	4.35332	0.334477	1.01926	0.715513	0.555093	2.05783	2.28899	0.980494	1.3496	0.841278	0.950899	0.827585	1.44962	1.00667	0.323657	0.548234	0.594688	0.0967139	0.0716743	0.0881934	0.0481225	0.084447	0.022873	0.0356514
isoscoparin-2''-O-glucoside	Flavonoids	C28H32O16	624.169	5.69	isoscoparin-2''-O-glucoside	Isos-O-glu	1.18132	1.25741	1.8146	1.3092	0.86504	1.02111	1.74697	1.5235	0.765311	0.71524	1.31682	0.445489	2.1728	1.51023	1.25388	1.17564	1.5555	0.970625	0.549546	0.53091	0.330892	0.425269	0.143398	0.259619	1.33281	1.33505	0.449959	0.446113	0.69178	0.774316	0.56851	0.52247	2.35951	2.85092	1.8634	1.075	0.445863	0.721431	0.516132	0.305403	0.535289	1.04114	0.529519
isovitexin (apigenin-6-C-glucoside)	Flavonoids	C21H20O10	432.105	5.57	isovitexin		0.724601	0.6842	0.245246	0.599678	0.701664	0.536726	0.348435	0.360844	0.431512	0.822838	0.0510928	0.592058	2.15756	2.26569	1.13783	1.65775	2.69215	2.21454	1.62126	1.51824	1.47814	0.885646	1.04582	0.82415	9.19753	13.3267	18.1668	10.4824	15.5795	12.5047	14.6117	6.30616	0.204154	0.108449	0.297186	0.256683	0.734099	1.29168	0.954184	0.924361	2.24391	1.1253	1.35908
isovitexin 2''-O-(6'''-(E)- feruloyl)-glucopyranoside	Flavonoids	C37H38O18	770.205	5.98	isovitexin 2''-O-(6'''-(E)- feruloyl)-glucopyranoside	Isov-O-fer-glu	4.97293	5.27149	6.79793	7.54211	4.33923	4.89442	7.06035	6.77193	1.3272	1.30363	2.22638	1.41749	3.19314	6.2908	6.18906	4.19775	3.29351	5.11451	4.33998	2.4583	0.141965	0.53661	0.424982	0.291582	2.08249	2.09297	0.868348	1.26488	0.904246	0.704123	0.675373	1.56697	0.475253	0.266675	0.554985	0.335358	0.0635741	0.111059	0.0933475	0.0502566	0.05878	0.097835	0.114652
kaempferide	Flavonoids	C16H12O6	300.063	8.65	kaempferide		6.0426	6.58941	6.38928	4.68825	4.00653	4.84904	6.37138	5.71649	4.78026	10.3536	10.1998	10.4953	2.3657	4.31404	3.29905	5.08502	2.53805	3.50208	4.18871	3.32203	2.08448	2.78766	3.47773	3.34363	1.15378	1.08921	0.653553	0.876651	0.541882	0.647173	0.813879	0.938123	0.0709056	0.0709056	0.0709056	0.0709056	0.145772	0.0709056	0.0709056	0.0709056	0.0709056	0.0709056	0.0709056
kaempferol	Flavonoids	C15H10O6	286.048	6.58	kaempferol		8.73746	10.0737	12.3122	11.9696	6.99612	11.2886	12.2851	13.4152	6.75647	10.8749	17.3078	15.7491	3.42757	2.62676	2.15997	3.77296	3.81686	3.33464	3.70376	3.81958	1.85669	3.01392	2.7871	2.81217	1.29423	1.50029	0.731637	1.07	0.234454	1.09726	0.939281	1.09915	0.0718977	0.0178835	0.104749	0.0719847	0.0931588	0.163775	0.0636902	0.0485259	0.0902765	0.263661	0.0178835
kaempferol-3-O-glucoside	Flavonoids	C21H20O11	448.101	6.26	kaempferol-3-O-glucoside	Kae-O-glu	4.62578	6.95027	7.70711	7.46699	4.53356	6.58652	7.12669	6.12274	3.94858	6.97352	10.9555	8.7958	2.95195	3.06544	3.04384	3.03777	3.3727	3.54105	3.7601	3.09482	1.80775	2.32327	2.5652	2.00889	1.09643	1.2128	0.929948	1.26854	0.81887	1.07005	0.779445	1.46711	0.079766	0.0938504	0.0583849	0.111902	0.0435934	0.0857528	0.0596578	0.0634048	0.0223798	0.0462016	0.0355161
kaempferol-3-O-rhamnoside	Flavonoids	C21H20O10	432.106	5.89	kaempferol-3-O-rhamnoside	Kae-O-rha	1.0197	1.0832	0.900423	0.881277	1.0623	0.947049	0.860802	0.837231	0.752696	1.49354	1.25325	1.31127	1.54804	1.56138	0.980295	1.5413	1.63371	1.37271	1.06193	1.4161	0.816396	0.564018	0.70764	0.845457	6.43299	7.43443	8.93952	5.15908	5.93675	5.1662	4.98113	3.94616	0.0797014	0.0255821	0.108059	0.0255821	0.970448	0.925605	1.1915	0.611712	1.99052	1.7128	1.35807
kaempferol-3-O-neohesperidoside-7-O-rhamnoside	Flavonoids	C33H40O19	740.22	5.16	kaempferol-3-O-neohesperidoside-7-O-rhamnoside	Kae-O-neo-O-rha	1.73505	2.019	2.73189	3.5245	1.90916	2.53195	1.92236	3.44967	2.59072	5.48163	3.25192	6.34693	3.41107	3.91189	3.05427	3.28646	2.6403	2.54772	2.42718	2.70874	2.85816	3.39742	2.9712	3.59154	1.74188	0.948254	1.03009	1.57325	0.701761	0.866486	0.19962	1.24477	0.138427	0.0692133	0.0692133	0.0692133	0.0692133	0.0692133	0.0692133	0.0692133	0.0692133	0.0692133	0.0692133
luteolin	Flavonoids	C15H10O6	286.047	6.26	luteolin		4.8819	7.08946	8.51855	8.22009	5.0139	6.84294	8.11783	6.99631	4.3788	7.22528	12.1325	9.83401	3.26127	3.14904	3.47905	3.40091	3.7311	3.66237	4.28417	3.42628	2.03255	2.40858	2.95584	2.17538	1.20713	1.19135	0.993095	1.3432	0.884044	1.00691	0.8609	1.5349	0.0800574	0.08871	0.0601876	0.100925	0.0374922	0.0758412	0.0487958	0.0507906	0.0257261	0.0461136	0.0377385
luteolin-O-malonylhexoside	Flavonoids	C24H22O14	534.1	6.45	luteolin-O-malonylhexoside	Lut-O-mal-hex	6.63424	12.9383	13.6553	13.9192	6.53564	12.2585	14.256	11.949	6.69991	11.2288	18.5056	15.1913	3.3781	2.90257	2.55513	3.68043	3.69317	3.29699	3.39437	3.90633	1.86143	2.61554	2.584	2.38281	0.860683	1.54639	1.14375	1.21665	0.657375	1.42753	0.834525	1.16034	0.109734	0.202747	0.110002	0.143796	0.0874852	0.150998	0.0826198	0.118702	0.0289778	0.0728764	0.0438635
naringenin	Flavonoids	C15H12O5	272.068	8.51	naringenin		1.97719	2.15211	3.06768	2.40494	1.21955	1.70033	2.17695	1.34533	1.76897	2.98257	5.18484	4.50125	1.93483	1.95789	2.21808	2.18052	2.13888	1.94306	1.72515	2.09809	1.70897	1.194	2.23515	2.38177	2.214	2.29375	2.22619	1.78386	1.57292	2.44774	2.281	1.84747	0.064606	0.064606	0.064606	0.064606	0.064606	0.064606	0.064606	0.064606	0.064606	0.312126	0.064606
naringenin chalcone	Flavonoids	C15H12O5	272.068	8.19	naringenin chalcone		1.57617	0.954479	1.1708	1.24068	1.97296	1.99327	1.59744	1.0296	2.36012	3.43275	2.91505	3.04485	1.69684	1.28373	1.20644	1.40586	1.34215	1.89524	2.03353	1.10922	1.89785	2.79325	2.67498	1.11959	1.59577	1.15781	1.18156	0.87189	1.36844	1.19181	1.06594	0.489246	0.373396	0.388599	0.366512	0.179986	0.0461361	0.0461361	0.0461361	0.0461361	0.0922722	0.0461361	0.0461361
quercetin	Flavonoids	C15H10O7	302.042	7.69	quercetin		3.29491	1.42658	5.07149	6.00489	2.30119	3.37784	4.53892	3.29263	3.34927	6.4807	6.02885	6.01557	1.76712	5.60314	2.00071	4.14639	2.51167	1.90157	2.86555	2.34053	3.69944	2.47033	3.1436	3.37643	1.41312	2.36235	0.709535	1.26214	0.970587	0.963847	0.602797	1.09503	0.038215	0.0357831	0.0629498	0.032288	0.016144	0.0350741	0.0384197	0.274582	0.05534	0.142152	0.016144
quercetin 3-galactoside	Flavonoids	C21H20O12	464.096	6.01	quercetin 3-galactoside	Que-gal	2.20616	2.77398	2.21228	3.04543	1.70403	2.2402	1.87247	2.03508	2.08374	4.00571	3.71315	3.5617	1.96786	1.99964	1.76974	1.8591	1.89139	1.80565	1.84624	1.87754	1.75628	1.91369	1.89567	1.77425	1.29898	1.10069	0.797108	1.22075	0.882908	0.845397	0.583005	1.15185	0.208806	0.179209	0.143879	0.232171	0.0652168	0.137301	0.0880851	0.115075	0.0462283	0.0462938	0.048883
quercetin-3-O-rhamnoside	Flavonoids	C21H20O11	448.1	6.57	quercetin-3-O-rhamnoside	Que-O-rha	3.17431	4.33308	3.5625	3.93399	2.03724	3.13827	3.37344	2.72246	2.92316	5.71415	5.59643	4.96321	1.80213	1.87442	1.80005	2.5855	2.08974	2.50846	2.10552	2.7577	2.01154	2.37294	2.23478	2.38936	1.05433	1.00291	0.686319	1.09751	0.554568	0.77341	0.467781	1.16953	0.071449	0.108829	0.0226839	0.191544	0.0406043	0.0252571	0.0648936	0.0447397	0.0190258	0.0371586	0.0329245
quercetin-3-O-rhamnoside-7-O-glucoside	Flavonoids	C27H30O16	610.153	5.77	quercetin-3-O-rhamnoside-7-O-glucoside	Que-O-rhan-O-glu	2.98459	3.60362	4.42939	4.88813	3.21859	4.91589	5.35444	4.66922	2.92783	5.92804	9.37821	7.98257	2.36666	2.42175	2.34679	2.79795	2.63421	2.77792	3.13406	3.71039	1.82116	2.42108	3.11141	2.4758	0.986979	1.26583	0.998623	1.34809	0.557333	1.0401	0.691754	1.53243	0.0962908	0.172501	0.095301	0.143209	0.0357272	0.124523	0.0745983	0.120195	0.00806332	0.0854681	0.0188176
quercetin-3-O-rhamnoside-7-O-rhamnoside I	Flavonoids	C27H30O15	594.161	6.39	quercetin-3-O-rhamnoside-7-O-rhamnoside I	Que-O-rha-O-rha I	1.50922	1.88468	1.90184	2.20201	2.03213	1.34545	0.0805686	0.0805686	1.53534	2.84017	2.80106	2.7422	1.70208	1.67385	1.62523	1.55964	1.40788	1.54494	1.66126	1.05236	1.70796	1.40507	1.97953	1.46752	1.10775	1.38596	0.0805686	0.0805686	0.902561	0.0805686	0.0805686	0.0805686	0.529771	0.438194	0.361702	0.666986	0.297162	0.500324	0.0805686	0.0805686	0.0805686	0.0805686	0.0805686
quercetin-3-O-rhamnoside-7-O-rhamnoside II	Flavonoids	C27H30O15	594.157	6.18	quercetin-3-O-rhamnoside-7-O-rhamnoside II	Que-O-rha-O-rha II	4.27032	4.84013	5.41428	4.65478	3.00084	5.17674	5.32351	4.34315	4.70932	8.36824	10.514	9.43148	2.65284	3.11258	2.57195	2.72125	2.63239	2.48979	2.68747	3.52433	1.73099	2.18324	2.87093	2.75562	1.76799	1.3258	1.04975	1.98622	1.33119	1.83355	0.568775	1.56106	0.175526	0.290053	0.51488	0.573992	0.122554	0.192217	0.100335	0.513674	0.0797626	0.401803	0.095711
quercetin-3-O-rhamnosyl(1--2)-glucoside-7-O-rhamnoside	Flavonoids	C33H40O20	756.211	4.82	quercetin-3-O-rhamnosyl(1--2)-glucoside-7-O-rhamnoside	Que-O-rha-glu-O-rha	1.3715	1.46519	1.03687	0.963132	0.908042	0.500762	0.592249	0.595865	0.322911	0.344817	0.234241	0.216498	2.49165	3.2212	2.20476	2.43837	2.41204	2.57079	1.40108	2.42479	1.19806	1.04416	0.754207	1.22178	2.51248	3.29296	3.10348	2.46272	2.42428	2.52433	2.39944	1.91116	0.0751789	0.0487183	0.0722617	0.070841	0.389883	0.391321	0.42886	0.210974	0.536521	0.318857	0.454241
syringetin 3-O-glucoside	Flavonoids	C23H24O13	508.122	6.25	syringetin 3-O-glucoside	Syr-O-glu	1.33645	2.15827	1.22099	1.86428	0.772098	0.969937	0.941436	0.978296	1.51565	2.57567	2.29641	2.02077	1.36409	1.34669	1.09071	1.27235	1.13864	0.893402	0.993153	1.23971	2.09634	1.90987	1.93045	2.32204	1.2619	1.26768	1.03581	1.26343	1.00413	0.925363	0.841982	1.16767	0.557501	0.458614	0.796124	0.935785	0.0753671	0.290694	0.156422	0.336538	0.0966687	0.123633	0.035274
tricin	Flavonoids	C17H14O7	330.074	8.53	tricin		1.26986	1.69813	1.58653	1.81849	1.26746	2.10317	1.95089	2.14084	1.7744	4.15141	3.54326	3.92071	2.30498	2.37472	2.44533	3.27292	2.16127	2.34523	2.61637	2.90624	2.51598	2.68179	3.03836	3.05662	1.07656	1.32712	0.864801	1.52499	0.651763	1.14706	0.525247	1.35387	0.103839	0.122678	0.107076	0.142131	0.0976447	0.0525448	0.0131233	0.029208	0.0127363	0.0442344	0.0107338
tricin 4'-O-(syringyl alcohol)ether O-hexoside	Flavonoids	C32H34O15	658.187	6.53	tricin 4'-O-(syringyl alcohol)ether O-hexoside	Tri-Syr-O-hex	2.65467	2.7624	3.27603	2.53799	2.1758	2.12494	3.1054	2.2415	2.33762	3.43483	4.34573	3.0932	2.58146	2.23598	3.07874	2.76081	2.61212	1.83416	1.82502	2.24983	2.34434	2.08846	2.36187	2.5858	1.20724	1.00826	0.765148	1.15815	0.855192	1.08289	0.599598	0.840334	0.264207	0.20397	0.0957335	0.188353	0.180749	0.0885478	0.019798	0.255892	0.019798	0.159659	0.0442549
tricin 5-O-glucoside	Flavonoids	C23H24O12	492.127	6.37	tricin 5-O-glucoside	Tri-5O-glu	2.17616	2.77195	2.45289	2.96051	1.76942	2.34266	2.34696	2.37072	2.16027	4.64278	4.06366	4.01851	2.31745	2.18889	1.9833	2.20766	1.9224	1.66684	1.82288	2.12746	2.02848	2.15832	2.25279	2.2897	1.49721	1.30499	0.939867	1.5171	0.830349	0.865824	0.592818	1.31248	0.270265	0.294446	0.269688	0.311506	0.109918	0.202448	0.114274	0.176803	0.0636935	0.0775604	0.0537319
tricin 7-O-(6''-(E)-sinapoyl)-β-D-glucopyranoside	Flavonoids	C34H34O16	698.184	6.9	tricin 7-O-(6''-(E)-sinapoyl)-β-D-glucopyranoside	Tri-O-sin-glu	1.14157	1.64242	1.75452	2.10129	1.15149	0.929186	1.83498	1.50996	1.96507	3.17998	3.98612	2.31135	1.98561	1.51254	1.57263	2.11226	1.15486	0.451037	1.0054	1.33082	2.75326	1.61381	2.23571	2.49738	2.37518	1.31127	0.964887	1.34896	0.961071	0.774202	0.398988	0.901495	0.593027	0.35068	0.666261	0.752714	0.265816	0.577042	0.401415	0.719308	0.149469	0.137788	0.12456
tricin 7-O-(6''-O-malonyl)-β-D-glucopyranoside	Flavonoids	C26H26O15	578.127	6.73	tricin 7-O-(6''-O-malonyl)-β-D-glucopyranoside	Tri-O-mal-glu	2.18842	2.80749	2.22131	2.77387	2.20037	2.93584	2.33743	2.4917	3.12023	4.89873	4.42337	4.60849	2.21828	2.19998	1.818	2.59479	2.13	1.96192	2.18366	2.7173	2.50974	2.77281	2.43372	2.94841	1.27099	1.58688	0.998636	1.42947	0.823802	1.31849	0.554909	1.2093	0.27093	0.437441	0.275496	0.319889	0.183971	0.279242	0.180776	0.27658	0.0651893	0.143268	0.0693784
tricin 7-O-glucoside	Flavonoids	C23H24O12	492.126	6.51	tricin 7-O-glucoside	Tri-7O-glu	1.50002	2.59672	1.80707	2.53696	1.19193	1.80916	1.79013	1.74878	2.22678	4.48043	3.93325	4.32439	1.54518	1.85196	1.88218	1.67755	1.50237	1.60012	1.74674	1.6948	1.7404	2.15995	2.55045	2.38719	1.33261	0.971118	0.82124	1.38727	0.771969	0.620289	0.48708	1.15889	0.490961	0.334673	0.348924	0.390572	0.16086	0.197325	0.14041	0.197104	0.0638497	0.0697135	0.0620184
tricin O-glucoside O-guaiacylglyceryl ether	Flavonoids	C33H36O16	688.2	6.36	tricin O-glucoside O-guaiacylglyceryl ether	Tri-O-glu-O-gua	1.38434	1.64946	0.822398	1.22087	2.3625	2.07454	1.69175	1.21101	15.2882	10.6344	14.2185	15.8042	1.37276	0.966128	1.27305	0.731627	1.58783	1.71005	1.26756	2.08977	6.60504	7.69486	7.56294	8.03563	5.18127	1.18077	0.699532	0.750147	1.02136	0.822529	1.00726	0.76353	2.91734	1.60106	4.01015	1.52865	0.371175	0.503826	0.418209	0.0570433	0.116737	0.634486	0.0570433
tricin-O-hexoside-deoxyhexoside	Flavonoids	C29H34O16	638.185	5.79	tricin-O-hexoside-deoxyhexoside	Tri-O-hex-O-deo	6.44405	5.30929	4.80079	4.01686	6.19843	7.18301	5.13767	4.28588	6.55405	10.1291	7.19323	7.51915	3.91129	2.88337	2.93027	3.35866	4.49567	3.54023	2.71763	4.84251	4.24477	3.21008	1.68341	3.57793	2.04669	2.62301	2.10569	1.22273	1.45476	2.71274	1.22839	1.75838	0.0820118	0.376627	0.0820118	0.0820118	0.0820118	0.526836	0.435928	0.0820118	0.0820118	0.0820118	0.0820118
3-dehydroquinate	Hydroxycinnamate derivatives	C7H10O6	190.048	3.81	3-dehydroquinate		1.12141	1.14237	1.31523	0.994145	0.894886	1.56137	1.00175	0.941429	1.31364	1.04826	1.08676	1.32925	1.42774	1.67399	1.18588	1.30962	1.25366	1.50051	1.07188	1.09836	1.18122	0.846877	0.708302	0.875185	0.994361	1.1358	1.00583	1.4108	0.859605	1.1353	0.895466	1.13565	0.984031	1.08383	0.752729	1.32959	1.00112	1.11499	1.33339	1.23133	0.742635	0.903546	0.862809
feruloylquinic acid I	Hydroxycinnamate derivatives	C17H20O9	368.105	5.46	feruloylquinic acid I		1.76043	1.22709	2.24473	2.04189	0.592337	1.38388	1.29615	1.52006	0.738378	0.713098	1.47865	1.24303	1.89137	1.32379	0.987237	1.07512	0.879224	0.880135	1.28212	0.819839	1.15241	0.592443	1.01179	1.13123	1.93445	1.83771	2.35824	2.15675	1.57145	1.71601	1.56026	2.12527	1.83349	2.23715	1.72111	1.23013	0.227864	0.254166	0.458224	0.26358	0.198252	0.103551	0.267024
feruloylquinic acid II	Hydroxycinnamate derivatives	C17H20O9	368.111	5.77	feruloylquinic acid II	FerQA II	2.73738	2.99652	3.65829	3.69032	1.72166	1.7527	2.64175	2.68809	1.50424	1.68788	2.78531	1.36888	2.20256	2.17615	2.70826	2.21192	1.4582	1.00957	1.4981	2.07759	1.50432	1.45068	1.65357	1.80113	1.38192	1.40005	0.863508	1.56141	1.04949	1.18261	0.625106	1.32409	0.22039	0.284509	0.0845361	0.287387	0.106188	0.165773	0.146784	0.0309299	0.00923558	0.192049	0.0930334
caffeic acid	Hydroxycinnamate derivatives	C9H8O4	180.042	6.31	caffeic acid		1.51756	1.30879	1.9607	3.09167	0.971241	1.36669	1.96882	1.23807	1.11129	2.77964	1.8416	2.19703	1.198	0.883085	1.13787	1.30988	0.943532	1.37529	1.32362	0.975957	0.999701	1.16668	1.07553	1.10217	1.01914	1.0003	1.08991	1.18899	0.939091	1.25367	0.836552	1.0754	1.00154	0.875783	0.777259	0.958841	0.668165	0.889167	0.909458	1.00158	0.946602	0.695736	0.737197
caffeic acid-O-hexoside I	Hydroxycinnamate derivatives	C15H18O9	342.096	4.79	caffeic acid-O-hexoside I		1.40854	1.54568	1.05797	1.21951	0.855421	0.844026	0.886125	0.689239	1.3798	1.27681	1.17395	1.17854	1.27891	0.992893	1.05649	1.2197	0.81878	0.674665	0.567668	0.845702	1.19103	1.01307	1.04975	1.4299	1.91538	1.44661	1.78759	1.44063	1.22366	1.08932	1.03949	1.18227	1.08248	0.724699	1.21988	0.686987	0.358165	0.806773	0.41624	0.572631	0.320252	0.306637	0.195672
caffeic acid-O-hexoside II	Hydroxycinnamate derivatives	C15H18O9	342.095	4.94	caffeic acid-O-hexoside II	CafA-O-hex II	0.795226	0.764404	1.27227	1.47974	0.628547	0.679926	0.577708	1.0201	0.697271	1.69474	1.0188	1.16032	6.10353	7.23151	2.51901	5.0732	3.86028	2.15669	1.38964	3.26337	2.14934	1.02695	0.981197	1.48365	7.02453	8.61787	8.58558	9.18129	10.1445	11.5372	11.9644	5.40876	0.0509137	0.0751067	0.0146978	0.0123812	0.00305352	0.0831563	0.228203	0.0258214	0.282562	0.0408888	0.186696
cinnamic acid	Hydroxycinnamate derivatives	C9H8O2	148.052	4.47	cinnamic acid		1.06162	1.18554	1.26076	1.04247	0.866994	1.58719	1.22942	1.11292	0.68329	0.789645	0.937606	1.08485	0.683394	1.44104	0.810962	0.720476	0.606998	1.13843	0.482537	0.610072	0.318461	0.482849	0.393027	0.410734	0.686364	0.657707	0.565812	0.799448	0.794732	0.521368	0.556413	0.977473	1.79575	1.4006	1.43544	1.24203	1.03548	1.87246	1.75078	0.801988	1.53432	1.8994	2.19669
coumaric acid hexoside I	Hydroxycinnamate derivatives	C15H18O8	326.1	5.26	coumaric acid hexoside I	CouA-hex I	2.6995	3.02954	3.35169	3.28884	1.89623	2.30768	3.30028	2.6047	2.184	2.04913	2.68552	2.08666	1.86036	1.93198	2.1911	2.0221	1.88072	1.73823	1.84713	1.54898	0.604861	0.90617	0.875207	0.884307	1.67836	1.3499	1.03155	1.03526	0.861976	0.93412	0.704344	1.08077	0.486234	0.50875	0.582786	0.503383	0.273976	0.628029	0.417841	0.537547	0.197501	0.266572	0.370121
coumaric acid hexoside II	Hydroxycinnamate derivatives	C15H18O8	326.1	5.33	coumaric acid hexoside II	CouA-hex II	1.61069	1.75679	1.62838	1.28329	1.45407	1.13158	1.11776	1.15153	0.814955	0.835294	0.701078	0.730169	2.36004	2.07509	2.03291	2.22904	2.49051	2.5425	1.69738	2.33612	1.35199	0.941043	1.00815	1.37007	1.19122	1.68494	1.92466	1.02386	1.30824	1.90718	2.24015	0.949797	0.0121464	0.0156295	0.0104644	0.0109469	0.0916128	0.0766218	0.106017	0.100667	0.164554	0.0414875	0.0927051
coumaric acid hexoside III	Hydroxycinnamate derivatives	C15H18O8	326.1	5.45	coumaric acid hexoside III	CouA-hex III	4.00137	4.621	5.17128	3.55111	1.63599	1.35914	3.0511	1.45512	3.69067	3.39864	3.72577	3.73357	2.1402	1.0781	1.81801	2.21352	2.03223	1.87183	1.58147	1.69768	0.625717	1.41582	1.25013	1.57084	2.67923	1.92602	1.77714	0.484539	0.874858	1.02233	0.977666	0.904441	0.109908	0.132134	0.113432	0.0582476	0.0827039	0.119863	0.0906594	0.0868919	0.0487157	0.0364137	0.112465
coumaric acid I	Hydroxycinnamate derivatives	C9H8O3	164.047	5.26	coumaric acid I	CouA I	2.64257	3.36115	3.19303	3.53585	1.96349	2.36023	3.10551	2.60001	1.95893	2.17749	2.26246	2.12037	2.09186	2.14431	1.83075	2.24731	1.8575	1.88563	1.79354	1.74046	0.609192	1.01637	0.916333	0.949106	1.61579	1.40281	0.920768	1.09435	0.899808	1.0678	0.609172	1.10231	0.447743	0.545809	0.531365	0.466891	0.283606	0.599063	0.331495	0.55271	0.193684	0.277433	0.333631
coumaric acid II	Hydroxycinnamate derivatives	C9H8O3	164.047	5.33	coumaric acid II	CouA II	1.78453	2.24107	1.60861	1.71059	1.34345	1.02544	1.14083	1.06803	0.998868	1.2103	1.10326	0.943154	1.94456	1.77766	1.60217	1.76008	1.94192	2.00637	1.45427	1.88885	1.26945	0.981907	0.990945	1.2465	1.05329	1.50491	1.61459	0.963877	1.23771	1.68488	1.80908	0.951863	0.0383461	0.0302325	0.0239955	0.0174822	0.138366	0.121151	0.144495	0.126022	0.239193	0.0734204	0.130952
coumaric acid III	Hydroxycinnamate derivatives	C9H8O3	164.047	5.46	coumaric acid III	CouA III	3.14642	4.23592	3.65768	3.19632	1.29486	1.06807	2.00308	1.1529	2.7897	2.79542	3.21526	2.97918	1.77202	1.01491	1.29284	1.66452	1.75662	1.37644	1.48124	1.48208	0.785355	1.26863	0.987758	1.30197	1.62351	1.43196	1.40314	0.626803	0.820131	1.15664	1.09877	1.01224	0.199329	0.250337	0.223924	0.190429	0.135007	0.225471	0.212085	0.146584	0.116479	0.132518	0.197441
ferulate	Hydroxycinnamate derivatives	C10H10O4	194.057	6.79	ferulate		1.57716	1.06467	1.3232	2.37692	1.02276	0.99332	1.25995	0.64172	0.965189	2.04055	1.93824	1.87904	1.05305	0.863344	1.02682	1.20509	0.802147	1.06074	0.868345	0.89373	1.09764	0.818152	0.769508	1.11107	0.866466	1.11137	1.26029	1.02367	0.749967	1.23842	0.873798	1.12701	1.09428	0.862019	0.678701	1.14145	0.797374	0.831193	1.41968	1.0297	0.539686	1.25091	0.712128
feruloyl-O-glucoside I	Hydroxycinnamate derivatives	C16H20O9	356.111	5.36	feruloyl-O-glucoside I	Fer-O-Glu I	3.14195	3.10571	2.47468	3.60662	1.63956	2.06521	1.77469	1.81327	2.07426	3.19434	2.16068	2.38545	1.89003	2.24513	1.75998	1.81322	1.1755	1.27078	1.34633	1.14243	1.17955	1.52306	1.27641	1.17876	2.36705	1.07595	1.35259	1.51827	1.05216	0.683605	0.669942	1.10153	0.73438	0.420296	0.502346	0.376213	0.480799	0.709327	0.525934	0.823685	0.17789	0.299788	0.258634
feruloyl-O-glucoside II	Hydroxycinnamate derivatives	C16H20O9	356.111	5.46	feruloyl-O-glucoside II	Fer-O-Glu II	2.45995	1.90149	2.26033	2.08161	1.75769	1.32689	1.72399	1.67635	1.37741	2.3989	1.87517	2.0117	3.11311	3.56515	2.43838	3.31937	2.20468	2.16443	1.45421	2.45954	1.20784	0.966739	0.901401	1.31109	2.03261	3.13049	2.72652	1.90689	2.42098	2.43658	2.72007	1.34224	0.114867	0.077076	0.0474608	0.0464159	0.208662	0.173535	0.329076	0.114529	0.422258	0.117861	0.298855
p-coumaroyl quinic acid	Hydroxycinnamate derivatives	C16H18O8	338.098	5.35	p-coumaroyl quinic acid	CouQA	2.67479	3.38236	3.18992	2.64987	2.05389	1.51035	1.47326	1.80443	1.88479	3.25649	3.37403	3.03233	2.18227	2.3565	1.5705	1.78828	1.48633	1.6559	1.21521	1.39901	1.10425	1.32733	1.11127	1.2037	2.13811	1.45577	1.45052	1.30004	0.984575	0.921784	0.948098	1.02699	0.394091	0.416151	0.400745	0.281386	0.140984	0.336223	0.148539	0.231498	0.0726188	0.0867307	0.127908
quinate	Hydroxycinnamate derivatives	C7H12O6	192.063	1.88	quinate		0.936944	1.2768	0.998327	1.19966	0.574398	0.618223	0.73286	0.61749	0.472948	0.577271	0.666238	0.561587	0.633916	0.717584	0.642795	0.590603	0.575618	0.580203	0.57237	0.513602	0.468884	0.449974	0.406419	0.433711	1.06895	1.25617	1.35418	1.20237	0.976134	0.991118	0.924172	1.03128	0.905659	1.04851	0.986969	0.930292	1.41146	1.33693	1.2606	1.52202	1.07388	1.13175	1.23797
sinapic acid I	Hydroxycinnamate derivatives	C11H12O5	224.068	5.43	sinapic acid I	SinA I	2.10676	2.11747	2.40472	2.77284	1.66661	1.75621	2.04026	1.61857	1.42475	1.01747	1.51805	1.00108	1.7999	1.7053	1.66213	1.66382	1.45117	1.42209	1.5235	1.3217	0.80744	0.824357	0.780154	0.777432	1.8266	1.35958	1.22178	1.15372	1.15657	1.00375	0.730417	1.15546	0.800057	0.415337	0.391071	0.338959	0.551086	1.05771	0.817847	1.00002	0.191821	0.373269	0.421086
sinapoyl-O-glucoside I	Hydroxycinnamate derivatives	C17H22O10	386.121	5.11	sinapoyl-O-glucoside I		1.2388	1.33334	1.33285	1.95766	1.46685	1.61577	1.62206	1.9892	1.20364	0.801194	1.38585	1.04474	1.65836	1.69757	1.72346	1.80924	1.83465	1.46761	1.77992	1.71833	1.80633	1.18137	1.25618	1.19573	1.36128	1.37114	0.951508	1.57915	1.21652	1.14995	0.698481	1.23239	0.676968	0.480737	0.497585	0.424342	0.627069	0.696128	0.758745	0.914658	0.189383	0.515858	0.348465
sinapoyl-O-glucoside II	Hydroxycinnamate derivatives	C17H22O10	386.121	5.44	sinapoyl-O-glucoside II	Sin-O-Glu II	1.92291	2.28951	2.03923	2.70566	1.32441	1.51381	1.69873	1.50293	1.09494	0.831334	1.29973	0.984117	1.52371	1.49944	1.48561	1.57327	1.29851	1.27754	1.39893	1.21043	0.718776	0.72913	0.70543	0.771528	1.55843	1.31384	1.32453	1.28393	1.1287	0.992486	0.837377	1.24987	0.840173	0.479963	0.484175	0.467999	0.662334	1.11297	0.993967	1.18369	0.245289	0.518081	0.60887
13(S)-HOTrE	Lipids	C18H30O3	294.219	15.41	13(S)-HOTrE		1.57353	1.7109	1.25418	1.57579	1.32664	0.910594	1.03957	1.25203	1.38427	1.5848	2.01058	1.44915	0.566532	0.56201	0.775688	0.587218	0.649816	0.522492	0.925836	1.03716	0.992656	0.6459	1.24522	1.10762	0.577143	0.715487	0.644646	0.48141	0.604639	0.462005	0.717326	0.510437	0.502318	0.462499	0.550374	1.24929	1.52881	0.98997	2.70215	2.48839	2.59117	0.596446	1.87208
13-HODE + 9-HODE	Lipids	C18H32O3	296.235	14.77	13-HODE + 9-HODE	9,13-DHODE	2.01509	2.1673	1.48982	1.78596	1.47497	1.21654	1.24342	1.4777	1.56033	2.08067	2.23864	1.71106	0.600921	0.489841	0.901132	0.686402	0.754082	0.509085	1.16705	1.19442	1.04703	0.762638	1.59679	1.21002	0.522581	0.622021	0.521677	0.431153	0.505291	0.405397	0.597793	0.518859	0.396245	0.439998	0.512773	1.42058	2.0147	0.72959	2.78694	2.94373	2.3198	1.04616	1.30685
1-LysoPC(14:0)	Lipids	C22H46NO7P	467.3	12.02	1-LysoPC(14:0)		1.76705	1.68884	1.86001	1.72727	1.57627	1.31689	1.39316	1.31383	1.84387	1.7152	1.53131	1.54313	1.14617	1.5019	1.16204	1.48469	0.991225	1.30983	1.35085	1.45603	1.00877	1.05397	1.13208	1.56005	0.836776	0.784372	1.21074	1.09404	0.736187	1.05573	0.882426	1.17949	0.703289	1.0107	0.905615	1.19985	0.287827	0.0689284	0.675868	0.629655	0.550062	0.547448	0.0689284
1-LysoPC(16:0)	Lipids	C24H50NO7P	495.332	14.02	1-LysoPC(16:0)		2.0569	2.4074	4.23414	2.6933	1.11892	1.48513	1.75778	1.59354	1.09273	1.68414	1.7142	1.71552	1.6258	1.52509	1.96061	2.40561	1.33716	1.24352	1.44544	2.22753	0.98173	0.767977	1.19276	2.0262	1.08892	1.11471	1.06717	1.17753	0.632307	1.07854	1.09416	1.8385	0.362557	0.562079	0.813302	1.18152	0.499571	0.240679	0.886966	0.721955	0.442466	0.540799	0.426777
1-LysoPC(18:1)	Lipids	C26H52NO7P	521.348	15.19	1-LysoPC(18:1)		1.28099	2.03561	3.54123	2.18367	0.85851	1.03967	1.2472	1.19127	1.0585	1.54426	1.82464	1.71654	0.922335	0.577141	2.05237	2.42124	1.08789	0.686006	1.4386	1.71455	0.908121	0.619954	1.23284	1.83272	1.2407	0.943523	1.0112	1.28425	0.74723	1.00707	1.05948	1.81988	0.677771	0.806789	1.58952	1.47475	0.456565	0.321708	0.582633	1.24123	0.405367	0.227994	0.264934
1-LysoPC(18:2)	Lipids	C26H50NO7P	519.332	13.54	1-LysoPC(18:2)		1.66787	1.99123	5.08534	2.4667	0.938232	1.18113	1.62602	1.90325	0.903317	1.65905	2.20683	2.28981	1.33237	1.04613	2.40415	2.83107	1.97169	1.29161	1.77538	2.86725	1.26539	0.785367	1.31143	2.54422	1.12246	1.11139	1.23553	1.55481	0.906913	1.08162	1.15127	1.84045	0.431997	0.665286	0.905178	1.12276	0.531639	0.344053	0.973306	0.928752	0.642784	0.478942	0.460241
1-LysoPC(18:3)	Lipids	C26H48NO7P	517.317	12.26	1-LysoPC(18:3)		2.17466	3.57595	8.10525	3.55493	1.45757	1.93207	2.6322	2.71513	1.23262	1.15197	2.37205	2.08976	2.42281	2.61298	3.02476	3.74178	2.13628	1.70902	2.05283	2.77899	0.867496	0.697287	1.23389	2.00319	1.26551	1.55205	1.33046	1.43476	0.898923	1.23184	1.21545	1.88455	0.334683	0.515901	0.72473	0.704329	0.408655	0.302274	0.710647	0.671007	0.451557	0.333022	0.387104
1-LysoPE(14:0)	Lipids	C19H40NO7P	425.257	12.1	1-LysoPE(14:0)		4.30007	2.12903	1.58017	3.61943	1.31634	1.09009	1.10477	1.29537	1.53672	1.86403	1.67116	1.00602	0.82569	1.64888	1.36153	1.14844	1.20853	1.51145	0.890761	1.61681	0.767023	0.842824	1.19191	1.38329	1.04105	1.24229	1.07637	1.09466	0.766218	0.912587	0.942804	1.23503	0.612009	0.942362	0.803184	1.17269	0.0482147	0.228161	0.854972	0.708326	0.91331	0.749616	0.111135
1-LysoPE(16:0)	Lipids	C21H44NO7P	453.285	14.19	1-LysoPE(16:0)		2.21081	1.5454	1.0882	1.66208	0.9962	1.12414	0.782422	0.764265	1.24747	1.74311	1.01723	0.967851	1.36444	1.13138	1.25843	2.29304	1.08579	1.38397	1.08634	1.39326	0.918431	0.977196	0.832363	1.18137	1.14109	0.979337	1.12189	1.11321	0.765375	0.983687	1.10312	1.15979	0.661215	0.623326	0.903957	1.46167	1.17518	0.434804	1.30549	1.35611	0.759046	1.04935	0.547325
1-LysoPE(18:1)	Lipids	C23H46NO7P	479.302	14.81	1-LysoPE(18:1)		1.66164	1.46142	1.62088	2.14494	0.714481	0.827214	0.723206	0.738284	0.811465	1.21834	1.07818	1.25996	1.11852	0.678149	1.24765	2.22244	1.21315	1.01115	1.13472	1.34238	0.878424	0.95131	0.832645	1.44596	0.988848	1.04668	1.02772	0.980098	0.720147	1.11859	0.953002	1.04358	0.539302	0.717318	1.06337	1.51649	1.37506	0.453111	1.02745	1.27338	0.106244	0.721354	0.438197
1-LysoPE(18:2)	Lipids	C23H44NO7P	477.286	13.27	1-LysoPE(18:2)		1.69391	2.14986	3.64095	2.51802	0.854273	1.49956	1.63822	1.58758	1.12179	1.92363	1.93191	1.96306	1.59214	1.25142	1.9922	3.01531	1.43902	1.38743	1.6173	2.11648	1.05353	1.01939	1.06572	1.69197	0.928391	0.999322	0.957863	1.1582	0.669059	1.04619	1.00068	1.34204	0.468858	0.674303	0.8373	1.29296	0.88166	0.380624	1.01816	0.967013	0.634998	1.06723	0.472848
1-LysoPE(18:3)	Lipids	C23H42NO7P	475.27	12.04	1-LysoPE(18:3)		2.46159	3.52214	5.48291	3.04938	1.23306	1.86167	2.18934	1.90934	1.10337	1.62682	1.74412	1.66307	2.19952	2.00457	2.63759	3.44284	1.79552	1.60548	1.86769	2.25289	0.961837	0.819301	1.03939	1.51003	1.26238	1.27577	1.23597	1.36524	0.813547	1.24658	1.11285	1.51607	0.461236	0.548684	0.645402	0.832723	0.736511	0.276496	0.676243	0.663067	0.459457	0.852464	0.325842
1-palmitoylglycerol	Lipids	C19H38O4	330.278	13.28	1-palmitoylglycerol		0.884908	0.712331	0.189235	1.29235	0.189235	0.700968	0.189235	0.742838	2.06741	1.21208	1.00643	0.189235	0.704982	0.884619	1.20922	1.2135	0.662904	0.632487	1.36181	0.189235	1.79409	0.189235	1.99034	0.189235	0.907435	0.189235	1.27117	1.68852	0.98517	1.07933	1.62189	0.993567	0.968873	1.25745	0.189235	5.88899	6.14588	0.829109	1.93177	2.53571	1.05438	10.1748	0.715541
2-hydroxyadipate	Lipids	C6H12O3	132.079	6.74	2-hydroxyadipate		1.66677	1.5027	1.53014	1.45276	1.50031	1.71247	1.19605	1.61343	1.38496	1.66791	1.20629	1.63633	1.80937	1.78105	1.51534	1.22641	1.75579	1.51691	1.30944	1.13435	1.21954	1.02061	0.954925	0.84486	1.63542	1.64637	1.68724	1.68334	1.34653	1.31429	1.19846	1.43698	0.409493	0.512906	0.374149	0.478046	0.65679	0.89293	0.943994	0.839163	0.291385	0.528128	0.475586
2-hydroxypalmitate	Lipids	C16H32O3	272.234	16.17	2-hydroxypalmitate		1.70285	2.49437	1.35216	3.83942	1.46956	0.932268	1.33924	1.72605	1.32739	2.67684	2.86858	2.02438	1.38503	1.11853	1.17327	1.00599	1.2459	0.577129	0.894537	1.18476	0.96628	0.97913	1.21007	1.07244	1.25128	0.984194	0.978101	0.965702	1.09088	0.783122	1.08294	1.03576	0.868761	0.965847	0.913727	1.01458	0.218984	0.988894	0.787004	1.63861	0.945913	0.737993	0.475726
2-linoleoylglycerol	Lipids	C21H38O4	354.275	14.78	2-linoleoylglycerol		0.593241	0.896095	1.78284	1.00667	0.469472	0.43994	0.523231	0.585542	0.806899	3.91025	0.849598	0.931374	0.52382	0.269532	0.759829	0.871062	0.819928	0.846155	0.842021	0.825886	0.855621	2.33459	0.772168	0.895759	0.860642	0.770541	1.14384	1.15102	0.815682	0.958899	0.976016	1.12651	0.993329	0.77969	1.11421	2.27647	2.44498	0.61116	1.26616	1.3252	0.819688	3.84679	0.683723
2-LysoPC(16:0)	Lipids	C24H50NO7P	495.331	13.82	2-LysoPC(16:0)		1.41662	1.3222	2.70688	1.38126	0.890768	0.951094	1.09189	0.835377	0.929181	6.24971	1.7593	1.40046	1.60241	1.46818	1.93176	1.53308	1.85697	2.20294	1.69179	1.43031	1.12766	3.25797	1.11316	1.25213	1.38617	1.26633	1.19877	0.757681	0.747658	1.16166	1.02064	1.36335	0.564547	0.701119	0.519122	0.81035	0.545224	0.451976	0.606643	0.491587	0.395089	0.681086	0.314887
2-LysoPC(18:1)	Lipids	C26H52NO7P	521.348	14.69	2-LysoPC(18:1)		1.26763	0.961608	5.39553	1.12994	0.917212	0.902346	0.903871	1.0971	1.20838	1.34011	0.978876	1.18049	1.00344	0.527346	1.424	1.48287	1.19405	0.895498	1.23558	1.12772	0.930233	0.78188	1.10239	1.07678	1.12225	1.06258	1.0786	1.42371	0.795067	0.987463	0.996565	1.1298	0.543608	0.852229	1.32992	1.45966	0.680244	0.441112	0.824089	1.39923	0.542276	0.687657	0.392948
2-LysoPC(18:2)	Lipids	C26H50NO7P	519.332	13.12	2-LysoPC(18:2)		1.21753	1.067	6.98433	1.00009	1.20439	1.30774	1.18	1.26733	1.34224	1.54552	1.21348	1.35197	1.40996	1.10301	1.58492	1.623	1.41595	1.3394	1.55347	1.5134	1.17357	1.08934	1.49348	1.26682	1.0646	1.17947	1.20811	1.41538	0.840422	1.0562	0.980614	0.973085	0.411361	0.74772	0.907877	0.943613	0.67019	0.368028	0.909563	0.927267	0.579157	0.919839	0.408329
2-LysoPC(18:3)	Lipids	C26H48NO7P	517.317	11.89	2-LysoPC(18:3)		1.76704	1.82911	10.5791	1.30482	1.67551	1.96845	1.78188	1.74331	1.33699	1.42575	1.22923	1.17844	2.00069	2.48011	1.94446	2.11678	1.48641	1.63198	1.72025	1.43601	0.919301	0.947494	1.22955	1.01267	1.13301	1.3486	1.18414	1.42579	0.847019	1.09138	0.985915	0.960042	0.350627	0.530843	0.594252	0.575443	0.547569	0.345734	0.60216	0.665495	0.449564	0.599406	0.337624
2-LysoPE(14:0)	Lipids	C19H40NO7P	425.253	11.78	2-LysoPE(14:0)		2.65273	1.86325	1.3394	2.03333	1.04677	1.62093	1.01037	1.43192	1.51378	1.66658	1.65973	1.46951	1.25299	1.49939	1.36067	1.60471	0.886719	1.5228	1.13737	1.2162	0.904352	0.957344	0.790239	1.13334	0.624627	1.10725	0.903478	1.15759	0.796	0.719472	1.06511	0.913859	0.680266	0.496965	0.738331	1.25541	0.348406	0.0798242	0.978953	0.707093	0.711374	0.388775	0.58243
2-LysoPE(16:0)	Lipids	C21H44NO7P	453.285	13.72	2-LysoPE(16:0)		2.85314	2.38635	1.73819	2.40864	1.00307	1.23379	1.44726	1.11098	1.03016	1.51388	1.84751	1.80052	1.58871	1.32138	1.85494	3.14833	1.42738	1.37215	1.47098	1.97857	0.942163	0.783672	1.02145	1.80653	0.917489	1.17594	1.08476	1.22752	0.625111	1.13326	1.19787	1.63918	0.450208	0.529245	0.816587	1.26022	0.95065	0.304854	0.84443	0.859294	0.501465	0.837653	0.418622
2-LysoPE(18:1)	Lipids	C23H46NO7P	479.301	14.41	2-LysoPE(18:1)		1.85311	0.900801	1.87062	1.27186	0.681533	1.02742	0.728437	0.882784	1.65981	1.26929	0.699759	0.88927	1.26134	0.771461	1.01533	1.62212	1.02151	1.019	0.928547	0.866263	0.8804	0.885598	0.649194	0.756015	0.731259	1.04615	0.999305	0.811419	0.587241	0.933545	0.780367	0.571392	0.71624	0.857156	1.04805	1.29195	2.67918	0.76424	1.10279	1.68156	0.925969	1.9683	0.474212
2-LysoPE(18:2)	Lipids	C23H44NO7P	477.286	12.89	2-LysoPE(18:2)		1.33821	1.08478	3.13873	0.968462	1.15214	1.48834	1.15161	1.02526	1.43148	1.87065	0.966241	1.10518	1.37565	1.29148	1.19093	1.54678	1.06299	1.35428	1.25315	1.05522	0.996246	1.18677	1.00715	0.804471	0.840558	1.01482	0.898068	1.12858	0.678255	0.869348	0.801602	0.697499	0.538209	0.682138	0.707281	1.20802	1.49171	0.429212	0.962027	1.02407	0.631384	2.27585	0.436226
2-LysoPE(18:3)	Lipids	C23H42NO7P	475.27	11.7	2-LysoPE(18:3)		1.77006	1.63916	4.79974	1.17655	1.32144	1.79797	1.35683	1.13561	1.24306	1.44028	0.891895	0.947592	1.7652	2.15475	1.60017	1.83884	1.23194	1.56201	1.34116	1.05974	0.854426	0.985536	0.959928	0.660095	1.12889	1.234	1.15667	1.30953	0.820692	0.994395	0.857711	0.759025	0.519204	0.569018	0.546952	0.749349	1.22426	0.345608	0.639939	0.773737	0.53404	1.60929	0.334525
2-palmitoylglycerol	Lipids	C19H38O4	330.279	13.66	2-palmitoylglycerol		0.931367	1.32949	1.63045	1.92034	0.706747	0.803505	0.77106	0.924862	1.28179	1.73327	1.67549	1.21681	0.728016	0.690467	0.824472	0.753028	0.774207	0.644192	0.75543	0.963446	1.19787	1.20868	0.909274	1.26014	0.751111	0.662511	1.01872	0.844937	0.737535	0.918466	1.00139	1.40067	0.873411	0.876427	1.33529	2.69085	2.68196	0.626193	1.42765	2.89438	1.26377	2.67368	0.851836
3-hydroxy-3-methyl-glutaric acid	Lipids	C6H10O5	162.052	4.01	3-hydroxy-3-methyl-glutaric acid		1.18034	1.60549	1.6756	1.59032	0.835521	1.29758	1.53579	1.86101	0.887644	1.75764	1.63373	1.62117	0.745631	1.082	0.990125	0.780568	0.816249	0.980577	1.43961	0.936547	2.01025	1.67559	2.24339	1.85792	0.625981	0.771007	0.662254	0.72152	0.741536	1.56293	0.903209	0.928525	0.894747	4.98539	2.92084	4.95014	0.446452	0.377265	0.450479	0.501738	0.290319	0.208953	0.445253
9-HOTrE	Lipids	C18H30O3	294.219	13.66	9-HOTrE		2.62262	3.34305	1.51962	1.6118	1.4961	1.83413	1.15385	1.34777	1.06816	1.93482	1.74818	1.17601	0.639306	0.862245	1.18128	0.765875	0.719923	0.59161	1.25399	1.09028	0.618447	0.661402	1.02324	0.805167	0.546417	0.565478	0.562104	0.407757	0.401428	0.396924	0.5402	0.487633	0.275648	0.244134	0.285659	1.69682	3.32656	0.622538	2.77783	3.25415	2.13074	2.84229	1.50191
9-OxoOTrE	Lipids	C18H28O3	292.203	14.29	9-OxoOTrE		2.62085	3.18566	1.51508	2.05161	1.50603	1.65886	1.30039	1.34175	1.24611	2.19169	2.08027	1.30177	0.810428	1.15196	1.07082	0.880484	0.759455	0.577019	1.20221	1.01558	0.696089	0.801945	0.906186	0.686833	0.765827	0.838639	0.742262	0.540211	0.591295	0.554566	0.780389	0.631666	0.405736	0.355512	0.441419	1.49997	2.07483	0.82696	2.41527	2.33413	1.85686	0.999819	1.91942
cis-9,10-epoxystearic acid	Lipids	C18H34O3	298.25	15.09	cis-9,10-epoxystearic acid		2.08263	1.45133	1.03525	2.92286	1.60539	0.877599	1.30484	1.38525	1.48322	2.02695	2.56396	1.59844	1.0019	0.937427	1.14295	0.979486	0.987598	0.776956	0.80089	1.03986	1.08015	0.770345	1.13695	0.857547	0.811015	1.06147	0.537857	0.759118	0.808535	0.804364	0.791237	0.638065	0.796554	0.973358	0.957799	0.859735	0.856121	1.74778	1.05376	1.89002	0.880503	1.04657	0.610203
linoleic acid	Lipids	C18H32O2	280.24	18.2	linoleic acid		2.10851	3.1902	2.0733	2.01841	1.85165	1.94124	1.90115	1.93667	2.27404	3.17264	2.45343	2.06257	1.09526	0.704394	1.22624	1.08218	1.58109	1.10873	1.1118	1.51711	1.28862	1.1947	1.83991	1.21201	0.754909	1.21141	0.617879	0.737139	1.09628	0.942807	1.02131	0.816402	0.589668	0.551233	0.912028	0.927051	0.504743	0.978909	0.756507	0.625663	0.823126	0.524331	0.539466
linolenic acid	Lipids	C18H30O2	278.224	17.17	linolenic acid		3.55765	5.80119	2.93855	3.08798	3.98425	2.76473	3.54275	2.43093	2.2598	4.85289	2.45271	1.46991	1.70748	1.33729	1.34853	1.44937	1.48799	1.44176	1.22232	1.79935	0.914653	1.01562	1.41025	0.77941	0.779455	1.44945	0.30194	0.659803	1.27887	0.92453	0.959933	0.909153	0.455618	0.255978	0.746398	0.541646	0.352304	1.20506	0.527155	0.454032	1.00018	0.276823	0.483404
linolenoyl ethanolamide	Lipids	C20H35NO2	321.267	15.52	linolenoyl ethanolamide		3.15693	1.97242	1.29261	1.21771	1.19158	1.09962	1.16683	1.17077	0.955783	4.2808	1.35194	1.41952	1.67907	2.19205	1.78356	2.17263	1.66702	1.93601	1.43065	1.88348	1.17698	2.45402	1.26031	1.42878	0.962642	0.953801	1.01923	0.665321	0.971617	1.96774	1.92503	1.24106	0.384837	0.413587	0.492693	0.575217	0.727823	0.416995	0.392447	0.580358	0.492604	0.511175	0.290893
linoleoyl ethanolamide	Lipids	C20H37NO2	323.282	16.6	linoleoyl ethanolamide		1.58345	0.948488	1.08227	1.66164	1.17108	0.570758	1.03547	1.29824	1.05934	0.0405951	1.33007	1.35859	1.36953	0.253655	1.77558	2.02032	1.42934	1.10836	1.15698	0.675897	1.19276	0.181122	1.5789	1.73949	1.00515	0.148513	1.01991	0.902354	1.06652	0.844777	0.444604	1.46602	0.899385	0.569875	1.04764	1.27067	0.643735	0.168898	1.07038	1.21898	0.849068	0.42084	0.503556
LysoPE(18:0)	Lipids	C23H48NO7P	481.316	14.38	LysoPE(18:0)		2.89104	0.10064	0.972667	3.77823	1.02002	0.940787	1.04987	1.03123	2.97551	2.41472	3.08441	1.31844	0.780554	0.623967	0.895963	1.31929	1.45044	1.3985	1.38162	1.32574	2.02069	1.4014	1.38727	0.676544	0.568033	0.991449	0.522677	0.884048	1.50438	0.925926	1.09327	0.884523	0.871938	1.16997	0.967919	0.685473	3.41415	1.79004	0.732386	1.26275	0.335652	0.998051	2.0542
myristic acid	Lipids	C14H28O2	228.208	17.57	myristic acid		1.6953	2.55383	2.18479	1.88309	1.59993	1.7573	1.641	2.14574	1.32937	2.02235	2.01373	2.0754	1.33872	1.53398	1.55913	1.4298	1.39264	1.17992	1.20957	1.37997	1.09694	1.02467	1.39246	1.04524	1.08946	0.761564	1.07627	1.06406	0.620463	0.615025	1.02592	0.769263	0.514971	0.754662	0.588605	0.809539	0.61403	0.674554	0.553898	0.653016	0.407929	0.474401	0.417695
N-oleoyl-serine	Lipids	C21H39NO4	369.288	16.63	N-oleoyl-serine		2.86775	3.21955	4.1406	5.00739	1.58054	1.52366	2.1888	1.44974	2.95965	0.951966	2.82963	2.88856	1.29823	0.551053	1.35998	1.30866	1.07039	0.838977	1.33822	1.00735	1.33942	0.269243	1.12249	1.11179	1.43551	0.386762	1.19691	0.535485	1.32149	0.839325	0.309082	1.08691	0.997443	0.560139	1.36773	0.571859	0.871984	0.284372	1.16135	1.09698	0.990376	0.527643	0.786396
nonic acid	Lipids	C9H16O4	188.105	6.83	nonic acid		1.98886	1.68541	1.51914	3.00493	1.11326	0.948824	1.37375	1.06814	1.35938	2.00872	1.6277	1.36242	0.926445	0.839332	0.86076	0.941736	0.783645	0.693896	0.982498	1.03107	0.73764	0.990978	0.884205	0.784595	0.833276	0.881407	0.692445	0.791863	0.794198	0.560535	0.904347	0.808037	0.745414	0.790596	0.77876	1.29168	4.34073	0.993074	1.03021	1.23725	1.16183	5.13429	1.00693
phthalic acid mono-2-ethylhexyl ester	Lipids	C16H22O4	278.152	16.04	phthalic acid mono-2-ethylhexyl ester	PAEHE	1.97269	3.13353	2.21986	2.6095	1.16766	1.40207	1.49583	0.606609	1.97906	2.94017	2.71134	1.7208	1.16893	1.33326	1.23016	0.89614	1.02427	1.21266	1.11008	0.882612	1.0791	1.36609	1.1117	0.936945	0.90502	1.15286	0.951245	0.642771	0.955384	1.55977	0.88185	0.9147	0.94553	1.0528	0.706941	0.560628	1.10881	1.10613	0.659652	0.760658	0.964322	0.90244	0.625921
phytosphingosine	Lipids	C18H39NO3	317.293	10.63	phytosphingosine		0.994423	0.838593	0.793611	1.52193	0.967094	1.25914	0.657147	0.777513	1.76667	2.59844	0.781993	1.22009	0.970252	0.498962	1.11272	2.93973	1.22989	1.13546	1.00562	1.20122	1.82802	1.34642	1.27645	1.27668	1.28555	1.45671	1.59972	1.79089	1.84909	2.14139	2.27224	1.51497	0.676261	0.648427	0.733577	0.556138	0.267257	0.340168	0.479593	0.483447	0.432369	0.234206	0.316176
pinolenic acid	Lipids	C18H30O2	278.224	17.35	pinolenic acid		8.40304	5.72132	4.56775	3.20149	5.49205	4.54943	3.54796	2.1617	5.46972	8.23203	3.42846	2.77358	2.16458	2.42973	1.74031	2.03478	2.306	1.74802	1.34005	1.78877	2.11495	1.84668	1.48222	1.92185	1.05922	1.04828	0.88273	0.753416	0.987204	1.42547	1.00211	0.65607	0.654508	0.608166	0.712738	0.580243	0.712123	0.878203	0.838367	0.793146	0.83128	0.399645	0.846282
punicic acid	Lipids	C18H30O2	278.225	14.92	punicic acid		1.95838	1.98076	1.47674	1.92345	1.23071	1.18646	1.28216	1.35546	1.56977	1.8735	2.2176	1.88999	0.590479	0.487432	0.972061	0.663849	0.665374	0.531834	1.26719	1.10655	1.08116	0.738629	1.44979	1.37438	0.587941	0.546942	0.615729	0.401758	0.461753	0.470119	0.562385	0.450105	0.404996	0.402239	0.512416	1.38781	1.69944	0.721932	2.78985	2.59361	2.0054	1.15097	1.18096
sn-glycero-3-phosphocholine	Lipids	C8H20NO6P	257.099	1.61	sn-glycero-3-phosphocholine		3.42687	7.78324	1.58187	2.58686	1.46692	1.70813	0.937777	0.808778	5.86251	6.03493	3.10436	1.71386	1.48345	1.82581	1.0748	1.05874	1.29847	1.26379	1.30029	1.19868	2.13025	0.990753	1.61665	1.80614	0.986801	1.07261	0.812474	0.608497	1.18518	1.79148	1.22029	0.85317	0.337817	0.520173	0.476666	0.425472	0.694352	0.410644	0.371296	0.546515	0.549533	0.415357	0.334147
sphinganine	Lipids	C18H39NO2	301.298	11.64	sphinganine		0.746542	0.765155	0.883003	1.7576	0.910123	1.27074	0.632426	0.671156	1.94956	2.59501	0.899382	1.32806	1.1448	0.323253	1.3764	3.94226	1.48709	0.977832	1.174	1.4343	3.08994	1.49881	1.59999	2.13795	1.3621	1.33529	1.52682	1.66111	2.18693	3.05608	2.95274	2.09042	0.68071	0.768282	0.73316	0.46148	0.159813	0.195249	0.31623	0.272413	0.22317	0.178055	0.137836
stearidonic acid	Lipids	C18H28O2	276.209	13.81	stearidonic acid		2.85723	3.37829	1.50977	1.79659	1.37945	1.74791	1.18424	1.30338	1.08959	2.04043	1.8	1.24453	0.694745	0.88696	1.17907	0.799086	0.7169	0.600236	1.30374	1.07407	0.596685	0.701268	0.963867	0.829973	0.533241	0.55931	0.560773	0.417535	0.413714	0.403251	0.487865	0.486154	0.286951	0.253198	0.30371	1.72935	3.2709	0.651481	2.83567	3.17677	2.1544	3.00219	1.42157
sterebin L	Lipids	C21H36O4	352.262	13.82	sterebin L		1.38274	1.32245	2.30264	1.46395	0.746045	0.876448	1.00162	0.974297	0.618321	4.20528	1.37195	1.56914	1.26331	1.26006	1.55647	2.12018	1.25684	1.62096	1.39368	1.79526	0.873839	2.17351	1.00844	1.70871	1.16399	0.89352	1.13013	1.16246	0.734053	1.04876	0.979694	2.00379	0.611273	0.599672	0.884817	1.24892	0.530354	0.413862	0.628472	0.565642	0.373077	0.756999	0.388813
tetradecylamine	Lipids	C14H31N	213.246	9.89	tetradecylamine		1.08797	2.59713	2.07437	3.50496	0.946275	0.921191	1.25233	1.04898	1.42051	2.17574	2.52134	2.00725	0.857596	0.925782	1.14355	0.832161	0.945123	0.872569	0.968678	0.799865	0.947077	0.872196	1.1084	0.911283	1.03034	1.22007	1.16057	0.907869	0.85113	0.877462	1.29202	0.848095	0.899088	1.18002	0.912211	0.889246	0.959336	0.9047	0.960416	0.801368	0.85861	0.879896	0.985469
terpenyl-pentosyl-glucoside I	Monoterpenol glycoconjugates	C21H36O10	448.23	6.94	terpenyl-pentosyl-glucoside I		0.297205	0.397435	0.351304	0.366886	0.213526	0.319711	0.164908	0.263737	0.231837	0.199989	0.141054	0.134967	40.2021	26.0189	26.7928	30.1821	23.0022	8.14839	6.05807	11.6004	6.28008	2.86159	1.80699	3.24072	10.552	22.202	9.16387	16.5004	7.11252	17.7492	6.45416	9.99121	0.490904	0.48543	1.00941	0.579429	0.864754	0.413466	1.06919	0.87205	0.356614	0.781229	1.18295
terpenyl-pentosyl-glucoside II	Monoterpenol glycoconjugates	C21H36O10	448.231	7.17	terpenyl-pentosyl-glucoside II		0.277026	0.103996	0.103996	0.103996	0.744765	0.950706	0.954563	0.380219	1.02378	0.8248	1.17066	1.22715	0.103996	0.806634	0.103996	0.103996	1.18261	1.72481	1.13609	1.16988	0.310796	0.67305	0.997022	0.946639	0.863702	0.904201	0.973322	1.00298	1.01033	0.899517	0.978019	1.06025	3.01422	0.661698	1.07117	1.998	2.10791	2.10487	2.1006	2.24174	1.46583	1.32385	1.45018
5'-deoxy-5'-(methylthio)adenosine	Nucleotides	C11H15N5O3S	297.09	4.79	5'-deoxy-5'-(methylthio)adenosine		1.31274	1.33815	1.35287	1.77438	1.03501	1.05067	1.26539	1.25808	1.24086	1.2211	1.66733	1.42369	1.127	1.28369	1.00772	0.945068	1.16958	1.14191	1.08593	1.0304	0.968927	0.876933	0.903415	0.845865	1.02655	1.19479	1.04084	1.04424	1.20473	1.11309	1.02966	1.0653	0.882218	0.955613	0.851128	0.784057	0.697309	0.724623	0.691023	0.628755	0.662457	0.707606	0.544256
5'-deoxyadenosine	Nucleotides	C10H13N5O3	251.102	3.94	5'-deoxyadenosine		1.51893	1.93293	1.90762	1.65093	1.59445	1.63198	1.71178	1.48915	2.00496	2.22924	2.13701	1.93769	0.996329	0.70151	0.812354	1.30878	1.3824	1.37782	1.35132	1.31866	1.50855	1.29654	1.49785	1.41571	0.631611	0.588897	0.550141	0.531608	0.396101	0.917027	0.647502	1.02807	0.487976	0.295098	0.335062	0.771832	4.02575	0.286819	0.207768	0.42158	0.185526	2.34666	0.217389
adenine	Nucleotides	C5H5N5	135.055	2.48	adenine		0.976131	1.05859	0.812646	1.00381	0.629218	0.658722	0.632554	0.670517	1.0117	1.18296	1.11633	1.09584	0.786633	0.674078	0.872416	0.949167	0.936869	0.670556	0.889099	1.14006	1.24401	1.25837	1.29959	1.58742	0.749795	0.932626	0.754651	0.723824	0.79864	1.48965	1.14747	1.28429	0.721251	0.907755	0.933696	1.88206	3.98504	0.215217	0.172548	0.249716	0.21204	9.49698	0.146404
adenosine	Nucleotides	C10H13N5O4	267.097	3.91	adenosine		0.899737	1.15469	1.34804	1.48268	1.33051	1.55784	1.37168	1.32133	1.77236	3.80136	1.46738	1.65472	0.751891	0.56554	0.708011	0.80716	1.11067	0.860701	0.995533	0.983328	1.22591	0.829132	1.19575	1.02052	0.470864	0.386712	0.277765	0.345438	0.554098	1.00447	0.87229	0.874155	0.505312	0.303253	0.238157	1.67522	7.58933	0.237353	0.188947	0.35329	0.115976	8.38302	0.127545
adenosine 5'-monophosphate	Nucleotides	C10H14N5O7P	347.063	2.49	adenosine 5'-monophosphate	AMP	1.37945	1.897	1.94854	2.72494	0.852419	1.32571	1.69137	1.57444	1.21135	3.72618	2.21759	1.60542	1.10987	1.66705	1.06733	0.9339	0.884605	1.08185	0.993414	0.801787	0.397189	0.917104	0.563234	0.57662	1.05012	1.34703	0.975608	0.878378	0.681249	0.865746	0.842443	0.791391	0.678371	0.688689	0.686899	1.00659	5.38073	0.737143	0.656116	0.703378	0.459605	5.95652	0.405028
guanine	Nucleotides	C5H5N5O	151.049	3.99	guanine		2.03053	2.25689	1.7784	1.86281	1.29341	1.29826	1.42246	1.161	1.37729	2.54841	1.57339	1.37752	1.02639	0.924305	0.861468	0.75164	0.739086	1.17778	0.966819	0.687738	0.961506	1.29845	0.808722	0.73767	0.562916	0.783542	0.644147	0.683862	0.474985	0.82574	0.858484	0.805598	0.241997	0.756534	0.45811	1.50809	5.10015	0.762131	0.11846	0.950087	0.451329	3.11838	0.363714
guanosine	Nucleotides	C10H13N5O5	283.09	3.98	guanosine		2.19608	2.12576	1.6573	1.6097	1.13734	1.22431	1.10686	0.980574	1.23337	2.43804	1.40086	1.08521	1.044	1.13884	0.929529	0.775807	0.708006	1.1371	0.842108	0.63353	0.833373	1.3118	0.636887	0.61004	0.571828	1.00128	0.685456	0.624545	0.505711	0.873219	0.821975	0.996078	0.512797	0.637336	0.469019	1.56788	5.52279	0.880092	0.454626	1.01764	0.744345	4.33265	0.43077
guanosine 3',5'-cyclic phosphate	Nucleotides	C10H12N5O7P	345.047	3.81	guanosine 3',5'-cyclic phosphate	cGMP	2.65225	2.23484	1.29802	2.53396	1.39889	0.839274	1.08839	1.32846	2.06991	1.53838	1.05547	0.163187	1.2539	1.58359	1.5452	0.738295	0.892981	1.5439	1.42165	0.483579	0.439039	1.588	0.730083	0.326373	0.163187	1.10789	0.703991	1.66063	0.163187	1.25618	0.894059	0.163187	0.163187	0.163187	0.163187	0.642292	11.1667	0.163187	1.09736	0.657585	0.588469	16.6654	0.65574
guanosine 5'-diphosphate	Nucleotides	C10H15N5O11P2	443.023	1.56	guanosine 5'-diphosphate		9.92173	17.5973	5.3564	9.40945	3.10931	3.1629	5.67368	5.64644	11.3706	21.8874	22.9995	34.9514	0.267397	1.10989	0.216157	0.664525	0.0834803	0.464825	1.02948	1.22561	0.0834803	0.536607	1.18992	0.0834803	0.922424	0.944244	0.788451	1.8663	0.0834803	0.30848	0.189802	2.2963	0.0834803	0.0834803	0.0834803	0.364126	12.5728	0.982683	3.07622	12.7385	0.0834803	1.29308	6.5965
guanosine 5'-phosphate	Nucleotides	C10H14N5O8P	363.059	2.49	guanosine 5'-phosphate	GMP	1.86969	2.64536	2.55679	3.15525	0.810033	0.739117	1.49402	1.09662	1.09179	5.25047	1.52583	1.08366	1.26828	1.48485	0.787187	0.943428	0.509488	1.00028	0.771561	0.530404	0.222411	1.07339	0.268741	0.334727	1.06536	1.25229	0.94232	0.37723	0.467631	0.679651	0.982919	0.796096	0.901829	0.733929	0.613328	1.6827	14.3353	0.908131	0.779895	0.999715	0.562813	13.2447	0.533606
hypoxanthine	Nucleotides	C5H4N4O	136.038	3.12	hypoxanthine		105.681	3.19304	2.78568	4.24048	1.78097	1.32023	1.7487	0.988087	1.0724	2.00485	1.79853	0.679071	1.06325	0.946226	0.919064	1.27245	0.641347	0.851209	1.03239	0.871667	1.05346	0.773001	0.945809	0.941158	1.42101	0.746736	0.484113	0.543612	1.26793	0.838031	0.658742	0.532474	1.1425	0.960479	0.605015	0.734276	1.34627	0.902271	0.976099	0.678448	1.00591	1.01765	0.557791
inosine	Nucleotides	C10H12N4O5	268.079	1.76	inosine		2.06386	3.24183	2.30508	2.22297	1.50474	1.75281	1.74772	1.76691	1.47546	1.85782	1.936	1.68346	1.50339	1.42463	1.36923	1.29751	1.4379	1.22543	1.18126	1.25583	0.994638	0.886671	0.969788	1.03716	1.28499	1.06539	1.03914	1.05598	0.852293	0.897803	0.854418	0.985016	0.571001	0.660194	0.514173	0.467248	0.890743	0.941737	0.640313	0.836978	0.540519	0.800543	0.910948
succinyladenosine	Nucleotides	C14H17N5O8	383.109	4.46	succinyladenosine	SucAde	2.19369	2.29316	1.17022	1.20145	0.796725	1.18835	1.00414	1.11638	1.14954	0.781441	1.10226	1.01833	1.1218	1.05214	1.06251	1.02315	0.842583	0.943141	1.13742	0.93544	0.793971	0.552153	0.702087	0.513498	0.888817	0.870209	0.894989	1.10368	1.08853	0.830219	0.929307	1.21769	0.855855	1.30202	0.856957	0.890447	7.82063	0.938879	0.663657	0.93559	0.919707	7.556	0.219758
uracil	Nucleotides	C4H4N2O2	112.027	2.52	uracil		7.88285	1.23777	1.9761	3.12734	0.793613	1.0283	0.892868	0.824862	1.4021	1.27916	1.83515	1.30378	1.01206	0.971237	1.21702	0.780333	0.908066	0.759866	0.953898	0.866161	1.07954	0.986927	0.268416	0.704061	0.738645	1.24959	1.04092	0.616844	0.82079	1.01662	0.816749	0.729091	0.885757	0.661949	0.611167	0.859825	1.86213	1.00316	1.01324	0.69472	1.3715	2.40835	0.85526
urate	Nucleotides	C5H4N4O3	168.028	2.64	urate		1.18853	1.88704	15.0206	0.425301	1.67058	0.650891	2.90191	1.62496	1.17487	1.18162	2.72086	2.28541	0.726189	2.4788	1.11311	2.65429	0.243261	1.32989	0.394993	0.833656	0.518367	0.571905	0.690631	0.301029	0.409743	2.18517	0.265733	0.422683	0.0659485	0.503293	0.20749	0.194437	0.255546	0.308877	0.398635	0.427085	1.99176	1.61001	1.73306	3.00056	1.4093	1.01216	1.44195
uridine	Nucleotides	C9H12N2O6	244.07	3.15	uridine		1.09182	1.0958	1.27468	0.929685	0.829058	0.99188	1.15367	1.00668	0.773421	0.962436	1.29101	1.10725	1.11611	1.31361	1.31058	1.16023	1.15891	1.15556	1.28981	1.09514	0.890352	1.16113	1.01	0.882129	1.0493	1.10618	1.11801	1.34392	0.807858	0.962655	0.867591	1.36038	0.673066	0.823873	0.878398	0.982617	0.904222	1.17982	1.03562	1.01307	0.815542	1.04913	0.960207
uridine monophosphate (UMP)	Nucleotides	C9H13N2O9P	324.036	1.88	uridine monophosphate	UMP	0.535805	0.649629	0.877627	0.963484	0.39655	0.576319	0.636487	0.702566	0.507554	1.34604	0.988992	1.03057	0.675326	0.763075	0.800138	0.838629	0.644835	0.707163	0.878798	1.03711	0.850042	0.918928	0.95351	1.59384	0.823377	0.932229	0.889726	0.81603	0.907754	1.14316	1.09803	1.2105	0.889937	1.02301	1.17741	1.7949	7.28506	0.762663	0.711279	0.792913	0.602834	9.44236	0.573018
xanthine	Nucleotides	C5H4N4O2	152.032	3.72	xanthine		4.71398	2.30157	2.43959	4.28024	1.57126	1.79979	1.60888	1.341	1.80315	1.9947	1.62902	2.26891	0.803902	0.796892	1.37901	0.86306	0.525507	1.10255	0.944387	1.03326	0.979857	1.52381	0.811956	0.927635	0.599701	0.503023	0.765936	0.813821	0.58368	1.13137	0.647521	0.807464	0.772026	0.728188	0.832781	0.958828	1.3109	1.31134	0.913591	0.778978	1.13579	1.28182	0.712259
xanthosine	Nucleotides	C10H12N4O6	284.074	1.88	xanthosine		0.815682	0.594731	0.952808	1.44954	0.585818	0.548435	0.717353	0.964575	0.320244	0.470554	0.967977	0.727441	1.08709	0.806715	0.943527	0.997729	1.07871	0.626052	0.657502	1.07207	0.33665	0.148113	0.237744	0.55418	1.28976	1.45486	1.45583	1.14765	1.29975	1.02338	1.1348	1.73439	0.874332	0.68411	0.856671	0.939434	1.58654	1.31482	1.39792	0.8916	1.12749	1.67994	1.004
2-amino-1,3,4,5-eicosanetetrol	Others	C20H43NO4	361.319	9.29	2-amino-1,3,4,5-eicosanetetrol	AmiEtl	1.49198	2.62614	2.39549	3.25613	0.933254	0.898942	1.27755	0.879841	1.43592	1.95869	1.81115	1.55831	0.94504	1.07048	1.04389	0.871277	0.801056	0.724622	0.790324	0.911587	0.929447	0.8316	0.99589	0.773992	0.856641	1.17902	1.19959	1.03833	0.989047	0.811703	0.704033	0.727147	0.694892	0.843167	0.864948	0.753379	0.911675	1.01149	1.11419	1.24001	0.972048	0.96151	0.931836
2-amino-1,3,4-tetradecanetriol	Others	C14H31NO3	261.23	6.63	2-amino-1,3,4-tetradecanetriol	AmiTet	1.54643	2.88068	2.1036	3.22604	0.924973	1.23884	1.06749	0.963276	1.69557	1.94833	1.74095	1.60462	1.04899	1.07309	0.859733	0.86563	0.864593	0.806766	0.771369	0.928056	0.982653	0.816982	1.27046	0.796218	1.23982	0.943302	1.06337	0.764307	0.767605	0.94662	0.662197	0.716922	0.721365	0.980939	0.761944	0.739734	1.09085	1.04611	1.25033	1.14756	1.02244	0.916254	0.875654
2-amino-1,3-eicosanediol	Others	C20H43NO2	329.33	12.34	2-amino-1,3-eicosanediol	AmiEdl	2.28104	2.79097	2.12842	3.8347	1.36555	1.39519	1.29158	0.912955	2.27276	3.32182	2.37653	2.0901	1.16618	0.830369	1.0111	1.85359	0.873068	0.818022	0.92826	1.008	1.04712	0.895575	0.736525	0.943785	0.992778	0.849228	1.00922	0.927588	0.757061	0.928697	1.00722	0.883555	0.857108	0.924456	1.07279	0.944895	0.828613	1.07278	1.11106	1.15331	0.873621	0.905908	0.836964
2-amino-1,3-octadecanediol	Others	C18H39NO2	301.298	10.71	2-amino-1,3-octadecanediol	AmiOdl	1.99596	2.89237	2.35316	3.69799	1.0271	1.0996	1.3459	0.96445	1.66957	2.56068	2.32528	2.02076	1.07372	0.917829	0.989896	1.37115	0.877522	0.768292	0.925485	1.00701	0.974833	0.851722	0.902248	0.935797	0.90824	0.953955	1.04802	0.967513	0.787809	0.889638	0.925484	0.883143	0.7841	0.952139	1.1069	0.92036	0.916978	1.13431	1.16967	1.2026	0.866522	0.946274	0.930733
dodecyl (dimethyl) amine oxide	Others	C14H31NO	229.24	9.18	dodecyl (dimethyl) amine oxide	DAO	1.79624	2.79541	2.36314	3.18208	0.974782	1.15625	1.25548	0.904117	1.64028	2.15917	2.02466	1.60748	1.04675	0.952744	0.892593	1.10946	0.893503	0.816863	1.005	1.01664	1.1984	0.941071	1.10667	0.855618	1.00187	1.01459	1.0193	1.00207	0.97608	0.925436	0.759544	0.898524	0.888645	0.982022	0.972281	0.838019	0.92623	1.0685	1.06604	1.23633	0.903379	0.887643	0.847357
N,N'-dicyclohexylurea	Others	C13H24N2O	224.189	10.57	N,N'-dicyclohexylurea	DCHU	1.62457	2.41868	1.69283	3.12765	0.879478	0.940153	1.11501	1.06741	1.56138	2.12476	2.09713	2.06351	0.998716	0.994067	1.04303	1.04094	0.816665	0.964835	0.898696	1.02803	0.885534	0.935591	0.948085	1.04582	0.789465	1.00471	1.00171	1.09696	0.8835	1.00034	0.850244	1.16307	0.964427	0.97779	0.973323	1.0035	0.881366	0.99716	0.959449	1.23267	0.832217	0.777441	0.907496
[truncated: 29 more columns]

## Sheet: Table S2
Table S2. Results of two-way ANOVA.
Compound Name	Class	Formula	Time	Subject	Interaction
stachyose	Carbohydrates	C24H42O21	2.4819e-06	7.0367e-05	0.10245
tricin O-glucoside O-guaiacylglyceryl ether	Flavonoids	C33H36O16	6.2263e-05	6.4133e-12	2.4582e-10
feruloyl-O-glucoside II	Hydroxycinnamate derivatives	C16H20O9	6.2263e-05	7.1434e-12	1.2153e-05
sinapic acid I	Hydroxycinnamate derivatives	C11H12O5	6.2263e-05	1.0649e-11	0.0010134
protocatechuic acid O-hexoside	Benzene derivatives	C13H16O9	6.4276e-05	8.5689e-12	0.085939
coumaric acid hexoside II	Hydroxycinnamate derivatives	C15H18O8	6.9341e-05	2.4698e-13	0.00039757
coumaric acid II	Hydroxycinnamate derivatives	C9H8O3	7.9237e-05	1.481e-14	2.5065e-05
quercetin-3-O-rhamnosyl(1--2)-glucoside-7-O-rhamnoside	Flavonoids	C33H40O20	0.00010877	6.7979e-15	1.0683e-07
isovitexin 2''-O-(6'''-(E)- feruloyl)-glucopyranoside	Flavonoids	C37H38O18	0.00010877	5.7836e-12	6.0841e-05
3-indoleacetic acid	Benzene derivatives	C10H9NO2	0.00010877	0.0028869	0.0045858
2-hydroxyadipate	Lipids	C6H12O3	0.00011067	9.161e-13	7.1202e-05
sinapoyl-O-glucoside II	Hydroxycinnamate derivatives	C17H22O10	0.00011067	2.7132e-10	4.5523e-05
caffeic acid-O-hexoside II	Hydroxycinnamate derivatives	C15H18O9	0.00014738	2.8018e-11	8.1987e-07
terpenyl-pentosyl-glucoside I	Monoterpenol glycoconjugates	C21H36O10	0.00014948	9.0115e-10	2.3607e-05
quinate	Hydroxycinnamate derivatives	C7H12O6	0.00016249	3.1623e-16	0.0012836
spermidine	Amino acids	C7H19N3	0.00016249	5.1017e-12	0.0018715
3-Oxoglutaric acid	Carbohydrates	C5H6O5	0.00021986	3.1579e-05	0.40975
isoscoparin 2''-O-(6'''-(E)-feruloyl)-glucopyranoside	Flavonoids	C38H40O19	0.00024694	5.9136e-13	4.2582e-05
coumaric acid I	Hydroxycinnamate derivatives	C9H8O3	0.00025045	5.3071e-17	0.001309
kaempferol-3-O-rhamnoside	Flavonoids	C21H20O10	0.00028876	1.2551e-13	4.8441e-10
raffinose	Carbohydrates	C18H32O16	0.00028876	6.7133e-13	0.0033134
caffeic acid-O-hexoside I	Hydroxycinnamate derivatives	C15H18O9	0.00028876	2.1584e-11	0.0033918
alpha-ketoglutarate	Carbohydrates	C5H6O5	0.00028876	0.58223	0.85815
coumaric acid hexoside I	Hydroxycinnamate derivatives	C15H18O8	0.00030424	3.7277e-16	0.0070338
ascorbate (vitamin C)	Cofactors	C6H8O6	0.00034012	1.1653e-05	0.0021074
fumarate	Carbohydrates	C4H4O4	0.0003687	6.907e-10	1.0194e-05
malic acid	Carbohydrates	C4H6O5	0.00053631	2.3925e-06	9.5918e-06
feruloyl-O-glucoside I	Hydroxycinnamate derivatives	C16H20O9	0.00061083	4.6674e-14	0.028172
chalcone 2'-O-glucoside	Flavonoids	C21H22O10	0.00063314	1.2188e-11	1.9575e-06
homocysteine	Amino acids	C4H9NO2S	0.00070072	6.1752e-09	0.29619
coumaric acid III	Hydroxycinnamate derivatives	C9H8O3	0.00075448	7.1434e-16	4.8166e-07
pantothenate	Cofactors	C9H17NO5	0.00088309	0.078568	0.10146
2-amino-1,3,4-tetradecanetriol	Others	C14H31NO3	0.00091769	5.1549e-08	0.0033159
serine	Amino acids	C3H7NO3	0.0011882	7.6142e-08	0.0016998
glutamyl-leucine	Amino acids	C11H20N2O5	0.0013767	3.675e-15	0.00010634
succinate	Carbohydrates	C4H6O4	0.0017072	1.3662e-11	0.0084575
feruloylquinic acid II	Hydroxycinnamate derivatives	C17H20O9	0.0019147	2.4003e-14	0.0077895
propionic acid	Carbohydrates	C3H6O2	0.001964	3.9612e-11	0.009781
sucrose	Carbohydrates	C12H22O11	0.0022143	6.7631e-08	0.00068504
inosine	Nucleotides	C10H12N4O5	0.0025861	1.2679e-13	0.0084575
glutamic acid	Amino acids	C5H9NO4	0.0025861	1.0024e-12	1.5078e-05
1-LysoPE(18:3)	Lipids	C23H42NO7P	0.0026488	1.0974e-09	0.010538
isorhamnetin-O-rutinoside II	Flavonoids	C28H32O16	0.002916	6.1776e-09	0.0012866
xanthosine	Nucleotides	C10H12N4O6	0.0029654	0.0001548	0.72552
isovitexin (apigenin-6-C-glucoside)	Flavonoids	C21H20O10	0.0030965	1.2637e-11	1.1452e-06
p-coumaroyl quinic acid	Hydroxycinnamate derivatives	C16H18O8	0.0031234	8.1182e-16	7.1202e-05
isorhamnetin-O-rutinoside I	Flavonoids	C28H32O16	0.0031469	8.0653e-10	1.4228e-05
isorhamnetin	Flavonoids	C16H12O7	0.0032408	1.7754e-17	1.1638e-05
coumaric acid hexoside III	Hydroxycinnamate derivatives	C15H18O8	0.0032524	4.4213e-14	6.2405e-05
nicotinamide	Cofactors	C6H6N2O	0.0033982	1.5967e-13	0.0023089
dehydroascorbate	Cofactors	C6H6O6	0.0037959	0.030821	0.10113
2-aminoadipic acid	Amino acids	C6H11NO4	0.0040733	3.426e-12	3.873e-08
glucosamine	Carbohydrates	C6H13NO5	0.0044126	8.1446e-08	0.020315
aspartate	Amino acids	C4H7NO4	0.0045303	9.4724e-14	4.3446e-06
glyceric acid	Carbohydrates	C3H6O4	0.0045303	4.5661e-08	0.23405
N-acetylglutamate 5-semialdehyde	Amino acids	C7H11NO4	0.0045303	0.0011271	0.17643
chrysoeriol C-arabinosyl-C-arabinoside	Flavonoids	C27H30O15	0.0055329	3.1759e-08	0.00013513
astilbin	Flavonoids	C21H22O11	0.0058245	2.1506e-10	1.1638e-05
chrysoeriol-C-hexoside-C-pentoside	Flavonoids	C27H30O15	0.0058245	3.1759e-08	0.00012511
syringetin 3-O-glucoside	Flavonoids	C23H24O13	0.0064595	9.2016e-15	4.1905e-06
dodecyl (dimethyl) amine oxide	Others	C14H31NO	0.0064938	4.6076e-11	2.3607e-05
pipecolic acid	Amino acids	C6H11NO2	0.0068276	1.4305e-14	1.1638e-05
tricin 7-O-(6''-(E)-sinapoyl)-β-D-glucopyranoside	Flavonoids	C34H34O16	0.0068276	2.3505e-09	0.001627
9-OxoOTrE	Lipids	C18H28O3	0.0068276	1.2308e-05	0.13651
3-hydroxy-3-methyl-glutaric acid	Lipids	C6H10O5	0.0068276	0.0010044	0.0084575
argininosuccinate	Amino acids	C10H18N4O6	0.0069918	1.1113e-09	0.00023416
proline	Amino acids	C5H9NO2	0.007186	2.5143e-13	1.9616e-05
aconitic acid	Carbohydrates	C6H6O6	0.010416	2.7676e-07	0.0033134
1-LysoPE(14:0)	Lipids	C19H40NO7P	0.010416	2.4882e-06	0.030645
histidine	Amino acids	C6H9N3O2	0.011437	1.0001e-12	0.00033019
2-LysoPE(14:0)	Lipids	C19H40NO7P	0.011437	2.8246e-09	0.26398
2-amino-1,3,4,5-eicosanetetrol	Others	C20H43NO4	0.011437	3.6227e-09	0.00023278
indole-3-carbaldehyde	Carbohydrates	C9H7NO	0.011523	3.6225e-06	0.024319
trigonelline (N'-methylnicotinate)	Cofactors	C7H7NO2	0.012481	3.675e-15	3.9728e-05
valine	Amino acids	C5H11NO2	0.012962	1.4878e-11	3.1021e-05
N-acetylglutamate	Amino acids	C7H11NO5	0.015261	2.5926e-09	0.23657
feruloylquinic acid I	Hydroxycinnamate derivatives	C17H20O9	0.015287	1.9889e-11	0.65768
5'-deoxy-5'-(methylthio)adenosine	Nucleotides	C11H15N5O3S	0.015287	2.4802e-11	0.029232
2-amino-1,3-octadecanediol	Others	C18H39NO2	0.015909	6.4303e-11	6.0841e-05
shikimate	Carbohydrates	C7H10O5	0.016583	3.0105e-10	4.5523e-05
methionine	Amino acids	C5H11NO2S	0.017308	1.6882e-11	8.9226e-07
9-HOTrE	Lipids	C18H30O3	0.017308	0.0001971	0.11956
2-LysoPE(18:3)	Lipids	C23H42NO7P	0.017735	0.00034565	0.79057
stearidonic acid	Lipids	C18H28O2	0.019881	0.00013357	0.10353
lysine	Amino acids	C6H14N2O2	0.023858	4.1731e-07	8.0746e-05
methylsuccinic acid	Carbohydrates	C5H8O4	0.028087	5.1839e-07	0.085171
1-LysoPC(18:3)	Lipids	C26H48NO7P	0.028769	4.1248e-07	0.10707
alanine	Amino acids	C3H7NO2	0.029336	6.0755e-09	0.0017188
N-acetyllysine	Amino acids	C8H16N2O3	0.029366	6.3825e-09	0.35631
sinapoyl-O-glucoside I	Hydroxycinnamate derivatives	C17H22O10	0.031584	3.5175e-11	0.00014576
isocitrate	Carbohydrates	C6H8O7	0.031584	7.8642e-11	0.00015334
tricin 7-O-glucoside	Flavonoids	C23H24O12	0.03327	5.2322e-14	3.0233e-05
formyltetrahydrofolate	Amino acids	C20H23N7O7	0.034151	8.5689e-12	0.0084575
1-LysoPE(16:0)	Lipids	C21H44NO7P	0.034799	0.00025433	0.20679
alpha-ketoglutaramate	Carbohydrates	C5H7NO4	0.036124	0.048455	0.568
2-LysoPE(16:0)	Lipids	C21H44NO7P	0.03628	2.0813e-08	0.077893
4-nitrophenol	Benzene derivatives	C6H5NO3	0.036722	6.7979e-15	0.0013659
2-amino-1,3-eicosanediol	Others	C20H43NO2	0.036722	1.7699e-10	0.00080832
lactate	Carbohydrates	C3H6O3	0.036722	1.6473e-08	0.043484
isoleucine	Amino acids	C6H13NO2	0.036722	2.0856e-07	0.00015334
myristic acid	Lipids	C14H28O2	0.040454	1.868e-14	0.65768
glucose	Carbohydrates	C6H12O6	0.041523	6.245e-07	0.01531
arginine	Amino acids	C6H14N4O2	0.042653	6.4517e-08	0.00038549
gamma-guanidinobutyric acid	Amino acids	C5H11N3O2	0.049597	2.7002e-08	0.0033134
terpenyl-pentosyl-glucoside II	Monoterpenol glycoconjugates	C21H36O10	0.050509	5.0868e-06	0.0012529
2-hydroxybenzaldehyde	Benzene derivatives	C7H6O2	0.053402	4.3004e-07	4.3938e-05
gluconic acid	Carbohydrates	C6H12O7	0.053402	1.1288e-05	0.34305
tetradecylamine	Lipids	C14H31N	0.054467	3.3116e-06	0.019603
glucose 1-phosphate	Carbohydrates	C6H13O9P	0.05636	8.5269e-07	0.32748
cis-9,10-epoxystearic acid	Lipids	C18H34O3	0.057294	0.00018158	0.37358
2-hydroxyglutarate	Carbohydrates	C5H8O5	0.065776	5.41e-11	0.18923
tricin 4'-O-(syringyl alcohol)ether O-hexoside	Flavonoids	C32H34O15	0.066952	9.5174e-16	0.01531
1-LysoPC(16:0)	Lipids	C24H50NO7P	0.066952	5.9244e-10	0.028172
guanosine 5'-diphosphate	Nucleotides	C10H15N5O11P2	0.066952	6.5875e-08	0.00037581
quercetin-3-O-rhamnoside-7-O-rhamnoside I	Flavonoids	C27H30O15	0.069151	3.8545e-10	0.034451
syringic acid	Benzene derivatives	C9H10O5	0.069277	0.0098867	0.022629
N,N'-dicyclohexylurea	Others	C13H24N2O	0.07425	1.1113e-09	0.00010933
isoorientin 2''-O-glucoside	Flavonoids	C27H30O16	0.076851	1.1565e-12	0.056527
xanthine	Nucleotides	C5H4N4O2	0.077758	9.5088e-09	0.0018715
N-acetylproline	Amino acids	C7H11NO3	0.078347	1.0789e-06	0.70953
salicylic acid	Benzene derivatives	C7H6O3	0.08005	6.9472e-10	0.55958
1-LysoPE(18:1)	Lipids	C23H46NO7P	0.082622	9.9265e-06	0.017413
norvaline	Amino acids	C5H11NO2	0.093571	0.0029551	0.0023542
tyrosine	Amino acids	C9H11NO3	0.099343	7.047e-08	0.081931
riboflavin (vitamin b2)	Cofactors	C17H20N4O6	0.10672	3.426e-12	0.28431
nicotinate	Cofactors	C6H5NO2	0.10672	1.1113e-09	0.0021755
phosphoenolpyruvate (PEP)	Carbohydrates	C3H5O6P	0.11276	3.3116e-06	0.65141
pyroglutamic acid	Amino acids	C5H7NO3	0.11302	5.109e-11	0.0026768
3-dehydroquinate	Hydroxycinnamate derivatives	C7H10O6	0.11302	0.027221	0.10707
N-acetylornithine	Amino acids	C7H14N2O3	0.1202	1.9752e-10	0.54152
2-LysoPC(18:3)	Lipids	C26H48NO7P	0.12489	0.0097592	0.72086
1-LysoPE(18:2)	Lipids	C23H44NO7P	0.12577	1.5267e-08	0.11673
isorhamnetin-O-rhamnoside-O-rhamnoside	Flavonoids	C28H32O15	0.13203	7.8483e-15	0.36789
ferulate	Hydroxycinnamate derivatives	C10H10O4	0.13641	0.0028869	0.33594
adipic acid	Carbohydrates	C6H10O4	0.13904	6.8729e-08	0.021874
tricin 7-O-(6''-O-malonyl)-β-D-glucopyranoside	Flavonoids	C26H26O15	0.14466	7.458e-18	4.4823e-07
oxidized glutathione	Amino acids	C20H32N6O12S2	0.14466	4.2829e-08	0.01892
symmetric dimethylarginine	Amino acids	C8H18N4O2	0.14947	1.0974e-09	0.0053822
naringenin chalcone	Flavonoids	C15H12O5	0.15163	3.5939e-13	1.1638e-05
maltotetraose	Carbohydrates	C24H42O21	0.16335	0.014262	0.56286
homoserine	Amino acids	C4H9NO3	0.16358	1.0763e-08	0.0033944
salicylic acid C-glucoside	Benzene derivatives	C13H16O8	0.17846	8.6284e-11	0.0081696
N-oleoyl-serine	Lipids	C21H39NO4	0.1798	3.8446e-10	0.002103
citrulline	Amino acids	C6H13N3O3	0.18159	3.999e-14	0.00023278
tricin 5-O-glucoside	Flavonoids	C23H24O12	0.19389	1.0139e-15	0.00011376
1-LysoPC(14:0)	Lipids	C22H46NO7P	0.19389	1.1963e-13	0.36197
kynurenate	Carbohydrates	C10H7NO3	0.20129	2.4856e-10	0.568
uracil	Nucleotides	C4H4N2O2	0.2052	0.017507	0.086772
norophthalmate	Carbohydrates	C10H17N3O6	0.20737	1.1065e-05	0.010813
citraconate	Carbohydrates	C5H6O4	0.20813	1.3144e-12	3.1021e-05
phthalic acid mono-2-ethylhexyl ester	Lipids	C16H22O4	0.20813	1.0246e-10	0.00012255
quercetin	Flavonoids	C15H10O7	0.23224	5.1231e-10	0.15218
hydroxybutyric acid	Carbohydrates	C4H8O3	0.24459	0.039147	0.71638
salicylic acid O-glucoside	Benzene derivatives	C13H16O8	0.2463	4.9404e-07	0.79057
sn-glycero-3-phosphocholine	Lipids	C8H20NO6P	0.2463	1.5467e-05	0.031133
chrysoeriol O-hexoside II	Flavonoids	C22H22O11	0.24989	5.2317e-17	0.03515
glucose 6-phosphate	Carbohydrates	C6H13O9P	0.25871	5.2641e-07	0.056527
quercetin 3-galactoside	Flavonoids	C21H20O12	0.26601	1.7926e-16	4.4515e-05
chrysoeriol C-glucoside	Flavonoids	C22H22O11	0.27294	2.5741e-06	0.84355
isoscoparin-2''-O-glucoside	Flavonoids	C28H32O16	0.27294	0.15378	2.5065e-05
kaempferol-3-O-neohesperidoside-7-O-rhamnoside	Flavonoids	C33H40O19	0.30781	6.0024e-13	0.0018654
glutamine	Amino acids	C5H10N2O3	0.3127	1.5967e-13	0.0055785
2-LysoPE(18:2)	Lipids	C23H44NO7P	0.3127	0.0081058	0.89509
quercetin-3-O-rhamnoside-7-O-rhamnoside II	Flavonoids	C27H30O15	0.32722	2.1877e-14	0.00011267
2-LysoPC(18:1)	Lipids	C26H52NO7P	0.32722	0.038498	0.65768
13-HODE + 9-HODE	Lipids	C18H32O3	0.34504	5.1568e-06	0.012864
2,6-diaminopimelic acid	Amino acids	C7H14N2O4	0.34743	1.667e-07	0.012269
cysteine	Amino acids	C3H7NO2S	0.35349	1.6892e-15	0.097399
linolenic acid	Lipids	C18H30O2	0.35349	1.2732e-10	0.73555
methylbenzoate	Benzene derivatives	C8H8O2	0.35363	5.9136e-13	0.0017993
punicic acid	Lipids	C18H30O2	0.35846	8.9408e-07	0.0056401
2-hydroxypalmitate	Lipids	C16H32O3	0.35846	3.3116e-06	0.33594
ornithine	Amino acids	C5H12N2O2	0.3588	4.0985e-14	0.0023089
1-LysoPC(18:2)	Lipids	C26H50NO7P	0.36862	1.0097e-06	0.21155
1-LysoPC(18:1)	Lipids	C26H52NO7P	0.36972	1.9316e-06	0.18923
phenylalanine	Amino acids	C9H11NO2	0.37045	0.00038747	0.002103
2-LysoPC(18:2)	Lipids	C26H50NO7P	0.3734	0.017127	0.79057
leucine	Amino acids	C6H13NO2	0.38197	0.012217	0.00085385
protocatechuic acid	Benzene derivatives	C7H6O4	0.38541	0.00068275	0.021846
quercetin-3-O-rhamnoside	Flavonoids	C21H20O11	0.4053	3.5421e-16	0.00036091
cinnamic acid	Hydroxycinnamate derivatives	C9H8O2	0.40959	0.00019257	0.0012866
kaempferide	Flavonoids	C16H12O6	0.41004	6.7979e-15	0.0016998
gamma-aminobutyrate (GABA)	Amino acids	C4H9NO2	0.43036	3.1132e-07	0.24237
glucosaminic acid	Carbohydrates	C6H13NO6	0.4623	6.2414e-12	0.00039377
chrysoeriol O-hexoside I	Flavonoids	C22H22O11	0.46484	8.1182e-16	0.17708
tricin	Flavonoids	C17H14O7	0.48715	1.9395e-15	1.798e-05
asparagine	Amino acids	C4H8N2O3	0.49668	2.0494e-12	0.070717
nonic acid	Lipids	C9H16O4	0.50756	0.036091	0.51064
reduced glutathione	Amino acids	C10H17N3O6S	0.52034	0.13676	0.010281
benzoic acid	Benzene derivatives	C7H6O2	0.55236	6.8011e-06	0.22093
naringenin	Flavonoids	C15H12O5	0.5537	3.8107e-11	1.1638e-05
itaconic acid	Carbohydrates	C5H6O4	0.58218	0.014294	0.61222
13(S)-HOTrE	Lipids	C18H30O3	0.61073	2.0534e-05	0.025077
tryptophan	Amino acids	C11H12N2O2	0.61073	0.00014091	0.38661
pinolenic acid	Lipids	C18H30O2	0.61692	7.285e-10	0.78522
caffeic acid	Hydroxycinnamate derivatives	C9H8O4	0.61692	3.9344e-06	0.41836
delphinidin 3,5-diglucoside	Flavonoids	C27H31O17	0.62657	8.5101e-16	0.0012648
N-acetylleucine	Amino acids	C8H15NO3	0.6707	0.00025153	0.31948
dimethyl malonate	Carbohydrates	C5H8O4	0.6707	0.72566	4.5523e-05
guanine	Nucleotides	C5H5N5O	0.67902	0.036441	0.87196
linolenoyl ethanolamide	Lipids	C20H35NO2	0.69114	3.2956e-06	0.10323
quercetin-3-O-rhamnoside-7-O-glucoside	Flavonoids	C27H30O16	0.69986	6.1357e-13	0.014086
phytosphingosine	Lipids	C18H39NO3	0.78169	6.428e-07	0.0026768
pheophorbide A	Cofactors	C35H36N4O5	0.79344	3.6818e-07	0.53537
sterebin L	Lipids	C21H36O4	0.79823	9.5756e-05	0.27769
LysoPE(18:0)	Lipids	C23H48NO7P	0.80916	0.024648	0.055213
2-LysoPC(16:0)	Lipids	C24H50NO7P	0.82975	0.00019939	0.17708
linoleic acid	Lipids	C18H32O2	0.85745	6.9633e-13	0.074835
indole	Benzene derivatives	C8H7N	0.85745	0.0041674	0.86298
tricin-O-hexoside-deoxyhexoside	Flavonoids	C29H34O16	0.86118	3.675e-15	0.00081677
kaempferol-3-O-glucoside	Flavonoids	C21H20O11	0.86118	1.5791e-14	0.19483
luteolin	Flavonoids	C15H10O6	0.90168	3.4455e-14	0.24324
delphinidin-3-O-(6''-O-rhamnopyranosyl-glucopyranoside)	Flavonoids	C27H31O16	0.90168	1.2324e-12	0.33594
sphinganine	Lipids	C18H39NO2	0.90168	1.0622e-06	0.0017215
linoleoyl ethanolamide	Lipids	C20H37NO2	0.90168	0.0012738	0.63803
N-acetylalanine	Amino acids	C5H9NO3	0.93376	1.3264e-05	0.85815
luteolin-O-malonylhexoside	Flavonoids	C24H22O14	0.97108	1.9689e-13	0.85815
5'-deoxyadenosine	Nucleotides	C10H13N5O3	0.97108	0.0004381	0.45727
kaempferol	Flavonoids	C15H10O6	0.97225	1.1336e-14	0.67466

## Sheet: Table S3
Table S3.List of well-modeled metabolites
Developmental time					Tissue type					Interaction
Metabolite name	Class	Leverage	SPE		Metabolite name	Class	Leverage	SPE		Metabolite name	Class	Leverage	SPE
histidine	Amino acids	0.0125935	10.8304		arginine	Amino acids	0.00951535	2.9662		asparagine	Amino acids	0.0101544	7.0357
valine	Amino acids	0.00908161	0.158768		glutamyl-leucine	Amino acids	0.00863452	0.145322		aspartate	Amino acids	0.0106239	4.59461
chrysoeriol O-hexoside I	Flavonoids	0.0208053	0.626118		histidine	Amino acids	0.0192005	0.00105793		histidine	Amino acids	0.0113923	5.76734
chrysoeriol O-hexoside II	Flavonoids	0.0149013	0.324233		serine	Amino acids	0.0159891	4.35261		reduced glutathione	Amino acids	0.0118797	2.06158
delphinidin 3,5-diglucoside	Flavonoids	0.0119486	2.60095		spermidine	Amino acids	0.0108199	0.191075		valine	Amino acids	0.0175234	3.15393
delphinidin-3-O-(6''-O-rhamnopyranosyl-glucopyranoside)	Flavonoids	0.0145978	2.96945		3-indoleacetic acid	Benzene derivatives	0.0232099	0.00837307		chrysoeriol C-arabinosyl-C-arabinoside	Flavonoids	0.0100939	6.56823
isoorientin 2''-O-glucoside	Flavonoids	0.0141455	0.642257		protocatechuic acid O-hexoside	Benzene derivatives	0.0103716	0.553752		chrysoeriol-C-hexoside-C-pentoside	Flavonoids	0.0108249	6.81464
isorhamnetin	Flavonoids	0.0117458	1.42046		alpha-ketoglutarate	Carbohydrates	0.0172486	0.97922		isorhamnetin-O-rutinoside I	Flavonoids	0.0188789	4.06341
isorhamnetin-O-rhamnoside-O-rhamnoside	Flavonoids	0.0243302	2.82667		raffinose	Carbohydrates	0.00913072	0.231802		isorhamnetin-O-rutinoside II	Flavonoids	0.0178371	9.16545
isorhamnetin-O-rutinoside II	Flavonoids	0.0116767	4.28707		stachyose	Carbohydrates	0.0143569	0.263486		isoscoparin 2''-O-(6'''-(E)-feruloyl)-glucopyranoside	Flavonoids	0.024171	10.6665
isoscoparin 2''-O-(6'''-(E)-feruloyl)-glucopyranoside	Flavonoids	0.0223272	3.36949		dehydroascorbate	Cofactors	0.0104668	0.166386		isoscoparin-2''-O-glucoside	Flavonoids	0.0132423	7.10338
isovitexin 2''-O-(6'''-(E)- feruloyl)-glucopyranoside	Flavonoids	0.0119187	2.43457		astilbin	Flavonoids	0.0339238	2.94244		isovitexin 2''-O-(6'''-(E)- feruloyl)-glucopyranoside	Flavonoids	0.0148726	6.92327
kaempferide	Flavonoids	0.0234401	1.52157		chalcone 2'-O-glucoside	Flavonoids	0.0307979	1.89818		kaempferide	Flavonoids	0.0111798	2.57252
kaempferol	Flavonoids	0.0404547	10.6177		chrysoeriol C-arabinosyl-C-arabinoside	Flavonoids	0.0189149	0.00215037		kaempferol-3-O-neohesperidoside-7-O-rhamnoside	Flavonoids	0.00923426	1.27778
kaempferol-3-O-glucoside	Flavonoids	0.0242438	0.905287		chrysoeriol-C-hexoside-C-pentoside	Flavonoids	0.0188954	0.00234748		kaempferol-3-O-rhamnoside	Flavonoids	0.0286899	12.8467
kaempferol-3-O-neohesperidoside-7-O-rhamnoside	Flavonoids	0.009137	12.665		isorhamnetin-O-rutinoside I	Flavonoids	0.00990949	0.0504818		naringenin	Flavonoids	0.0194202	1.28333
luteolin	Flavonoids	0.0264423	1.01885		isorhamnetin-O-rutinoside II	Flavonoids	0.0291897	2.17633		naringenin chalcone	Flavonoids	0.0102325	1.03208
luteolin-O-malonylhexoside	Flavonoids	0.0414146	12.3098		isoscoparin 2''-O-(6'''-(E)-feruloyl)-glucopyranoside	Flavonoids	0.0307274	1.44405		quercetin-3-O-rhamnoside-7-O-rhamnoside II	Flavonoids	0.0166557	2.40111
quercetin	Flavonoids	0.013489	3.78933		isovitexin (apigenin-6-C-glucoside)	Flavonoids	0.0289223	1.77986		tricin	Flavonoids	0.00943521	0.767778
quercetin-3-O-rhamnoside	Flavonoids	0.0132109	1.00616		isovitexin 2''-O-(6'''-(E)- feruloyl)-glucopyranoside	Flavonoids	0.0279368	0.0855081		tricin 7-O-(6''-O-malonyl)-β-D-glucopyranoside	Flavonoids	0.00980936	0.370961
quercetin-3-O-rhamnoside-7-O-glucoside	Flavonoids	0.0168133	0.518107		kaempferol-3-O-rhamnoside	Flavonoids	0.0204344	0.0989684		tricin 7-O-glucoside	Flavonoids	0.0108752	0.199117
quercetin-3-O-rhamnoside-7-O-rhamnoside II	Flavonoids	0.018669	0.204877		quercetin-3-O-rhamnosyl(1--2)-glucoside-7-O-rhamnoside	Flavonoids	0.0174168	0.000169008		tricin O-glucoside O-guaiacylglyceryl ether	Flavonoids	0.0738764	11.2259
tricin 4'-O-(syringyl alcohol)ether O-hexoside	Flavonoids	0.0092439	6.41887		tricin O-glucoside O-guaiacylglyceryl ether	Flavonoids	0.0700008	4.32899		tricin-O-hexoside-deoxyhexoside	Flavonoids	0.0115679	1.66714
tricin 5-O-glucoside	Flavonoids	0.00893727	3.01271		caffeic acid-O-hexoside II	Hydroxycinnamate derivatives	0.0284596	0.565907		3-hydroxy-3-methyl-glutaric acid	Lipids	0.00976165	3.11459
tricin 7-O-(6''-O-malonyl)-β-D-glucopyranoside	Flavonoids	0.00959136	4.17656		coumaric acid hexoside II	Hydroxycinnamate derivatives	0.00920423	0.42635		sphinganine	Lipids	0.00910272	4.46091
tricin O-glucoside O-guaiacylglyceryl ether	Flavonoids	0.00972958	0.612112		feruloyl-O-glucoside II	Hydroxycinnamate derivatives	0.0123835	0.139926
tricin-O-hexoside-deoxyhexoside	Flavonoids	0.0208048	0.456262		1-LysoPC(18:3)	Lipids	0.0111587	1.34476
coumaric acid hexoside III	Hydroxycinnamate derivatives	0.00981011	0.385574		1-LysoPE(18:3)	Lipids	0.0104338	1.36684
pinolenic acid	Lipids	0.0134032	2.79669		3-hydroxy-3-methyl-glutaric acid	Lipids	0.0129861	0.55911
hypoxanthine	Nucleotides	0.00906934	11.9743

## Sheet: Table S4
Table S4.The sample weight and original peak areas extracted from chromatogram by using MassProfinder
				sample group	2 DBF_stylar	2 DBF_stylar	2 DBF_stylar	2 DBF_stylar	2 DBF_intermediate	2 DBF_intermediate	2 DBF_intermediate	2 DBF_intermediate	2 DBF_peduncular	2 DBF_peduncular	2 DBF_peduncular	2 DBF_peduncular	4 DAF_stylar	4 DAF_stylar	4 DAF_stylar	4 DAF_stylar	4 DAF_intermediate	4 DAF_intermediate	4 DAF_intermediate	4 DAF_intermediate	4 DAF_peduncular	4 DAF_peduncular	4 DAF_peduncular	4 DAF_peduncular	10 DAF_stylar	10 DAF_stylar	10 DAF_stylar	10 DAF_stylar	10 DAF_intermediate	10 DAF_intermediate	10 DAF_intermediate	10 DAF_intermediate	10 DAF_peduncular	10 DAF_peduncular	10 DAF_peduncular	10 DAF_peduncular	14 DAF_stylar	14 DAF_stylar	14 DAF_stylar	14 DAF_stylar	14 DAF_intermediate	14 DAF_intermediate	14 DAF_intermediate	14 DAF_intermediate	14 DAF_peduncular
				sample weight (mg)	10.7	7.2	10.5	6.2	19.5	18.6	16.2	18.5	10.8	8.3	8.4	9.4	19.6	20.6	19.7	20.9	21	21	20.3	20.9	19.1	19.9	19.6	19.5	21.2	19.6	19.9	20.5	20.7	20.6	21.4	19.4	19.4	19.4	19.7	21.5	20.1	19.6	20.7	18.9	21.8	22.9	21.7	18.4	19.5
Compound Name	Class	Formula	Mass	RT	cucmber-01	cucmber-02	cucmber-03	cucmber-04	cucmber-05	cucmber-06	cucmber-07	cucmber-08	cucmber-09	cucmber-10	cucmber-11	cucmber-12	cucmber-13	cucmber-14	cucmber-15	cucmber-16	cucmber-17	cucmber-18	cucmber-19	cucmber-20	cucmber-21	cucmber-22	cucmber-23	cucmber-24	cucmber-37	cucmber-38	cucmber-39	cucmber-40	cucmber-41	cucmber-42	cucmber-43	cucmber-44	cucmber-45	cucmber-46	cucmber-47	cucmber-48	cucmber-61	cucmber-62	cucmber-63	cucmber-64	cucmber-65	cucmber-66	cucmber-67	cucmber-68	cucmber-69
ferulate	hydroxycinnamate derivatives	C10 H10 O4	194.057	6.79	3321.96	1508.71	2735.05	2900.93	3926.26	3636.78	4018.2	2337.19	2051.5	3334.05	3205.04	3476.61	4062.61	3500.78	3982.42	4958.3	3315.5	4384.91	3470.1	3676.91	4126.73	3205.22	2968.87	4264.87	3615.99	4288.36	4937.16	4130.71	3055.69	5022.33	3680.71	4304.25	4178.9	3291.66	2632.25	4831.18	3155	3207.32	5785	3830.69	2316.23	5638.72	3042.17	3018.83	6169.44
inosine	Nucleotides	C10 H12 N4 O5	268.079	1.76	163678	173001	179391	102153	217481	241643	209852	242277	118107	114290	120534	117289	218400	217518	199925	200994	223807	190736	177732	194537	140807	130780	140883	149901	201912	154771	153268	160449	130763	137080	135522	141635	82103.9	94929.1	75075.7	74457.9	132701	136808	98239.6	117247	87336	135877	146514	67877.9	112924
xanthosine	Nucleotides	C10 H12 N4 O6	284.074	1.88	6931.93	3400.55	7946.4	7137.57	9073.13	8102.25	9230	14173.2	2747.19	3102.44	6458.19	5430.62	16923.3	13198.8	14762.7	16561.8	17992	10441.6	10600.6	17795.8	5107.11	2341.32	3701.34	8582.98	21717.1	22648.4	23009.7	18685.7	21368.7	16743.8	19288.1	26723.7	13472.2	10541.2	13404.4	16041.7	25327.5	20468	22982.7	13384.4	19521.7	30555.1	17303.7	13015.1	11372
guanosine 3',5'-cyclic phosphate	Nucleotides	C10 H12 N5 O7 P	345.047	3.81	1418.39	804.244	680.858	785.202	1362.78	779.855	880.914	1227.7	1117.37	637.941	443.337		1228.1	1630.37	1520.82	771.341	937.005	1619.96	1442.4	505.222	419.489	1579.1	715.152	318.093		1084.55	700.382	1700.57		1292.62	956.107					690.014	11215.1		1134.89	620.737	640.635	19069.3	711.395		1084.35
5'-deoxyadenosine	Nucleotides	C10 H13 N5 O3	251.102	3.94	4564.89	3908.8	5625.94	2875.3	8733.39	8526.48	7789.26	7738.15	6082.43	5197.15	5041.82	5115.87	5485.45	4058.55	4495.36	7682.86	8154.36	8126.79	7704.61	7741.11	8093.31	7247.36	8245.63	7754.47	3760.95	3241.64	3074.61	3060.83	2302.97	5306.39	3892.34	5601.81	2658.71	1608.37	1854.27	4661.06	22728.3	1579.49	1207.83	2238.48	1135.71	15094	1324.86	1297.7	1794.56
adenosine	Nucleotides	C10 H13 N5 O4	267.097	3.91	181689	156902	267130	173487	489645	546845	419370	461329	361247	595452	232622	293550	278125	219867	263230	318372	440183	341115	381400	387859	441897	311391	442307	375565	188391	143045	104318	133645	216464	390510	352293	320051	185008	111029	88544.2	679733	2.87891e+06	87796.7	73814.4	126015	47715.5	3.62297e+06	52234.5	93529	47480.2
guanosine	Nucleotides	C10 H13 N5 O5	283.09	3.98	95040.7	61904.5	70383.2	40366.1	89701.5	92104.6	72525.3	73372.4	53876	81845.6	47593.7	41258.8	82763	94886.7	74063.6	65581.1	60135.5	96581.9	69142.3	53553.7	64380	105584	50489.5	48114	49031.8	79376.5	55171.4	51784.4	42340.4	72756.5	71145.9	78157.9	40237	50008.8	37370.5	136342	448986	69768.6	38063.2	77792.1	65630.6	401298	37808.2	61537.9	100707
adenosine 5'-monophosphate	Nucleotides	C10 H14 N5 O7 P	347.063	2.49	42471.2	39301.1	58870.8	48613.1	47829.1	70952.5	78841.6	83810.8	37643.7	88990.8	53600.3	43423.3	62594.4	98814.4	60501.6	56163.2	53452.6	65372.5	58026.9	48218.1	21829.4	52513.6	31764.6	32354.2	64058.8	75969.3	55863.7	51813.4	40576.8	51317.4	51875.1	44176.6	37867.6	38444.4	38936.9	62272.3	311201	41572.7	39080.3	38251.9	28830.2	392493	25290.2	35309.6	22036.6
guanosine 5'-phosphate	Nucleotides	C10 H14 N5 O8 P	363.059	2.49	6320.33	6017.17	8480.79	6180.28	4989.71	4342.51	7645.53	6409.11	3724.61	13766.9	4049.41	3218.22	7853.02	9663.22	4899.01	6228.89	3380.48	6636.22	4947.83	3502.5	1341.86	6748.17	1664.11	2061.76	7134.6	7753.68	5924.06	2442.91	3058.34	4422.94	6644.97	4879.27	5527.22	4497.99	3816.84	11429	91026.3	5623.35	5099.58	5968.68	3876.16	95817.4	3658.1	6235.42	1816.19
guanosine 5'-diphosphate	Nucleotides	C10 H15 N5 O11 P2	443.023	1.56	3241.36	3868.44	1717.3	1781.33	1850.52	1796.12	2805.71	3188.98	3748.99	5546.22	5897.61	10030	160.255	698.455	130.448	424.409		298.481	638.445	782.319		325.996	712.479		597.491	565.147	479.053	1168.33		194.471	124.365	1360.1				238.961	7715.32	588.346	1943.84	7349.7		903.893	4370.35	558.77	259.089
norophthalmate	Carbohydrates	C10 H17 N3 O6	275.111	1.78	72879.7	26828.5	70487.4	44231.8	157010	126163	162821	150930	2400.3	24312.8	40148.8	56842.8	46981.7	47057.8	91048.9	65856.1	64050.7	91150.1	165303	81621.2	14878.7	16188.1	28823.9	15921.8	23462.4	2511.85	106575	80400.6	26749.7	27637.8	39326.1	69305.4	46554.4	29012.3	59461.8	47393	65805.4	115351	69746.8	41890.7	86656.4	235892	181220	120339	89100.3
reduced glutathione	Amino acids	C10 H17 N3 O6 S	307.084	2.69	27810.1	1.97389e+06	26885.3	1.25551e+06	31730.8	1.62628e+06	179346	1.338e+06	6.55221e+06	4.03694e+06	2.24739e+06	2.25231e+06	3.86163e+06	4.72992e+06	3.88503e+06	3.85171e+06	6.59733e+06	3.46273e+06	3.54825e+06	2.55204e+06	6.06149e+06	1.16432e+06	5.45875e+06	1.69159e+06	5.91656e+06	6.83144e+06	6.69486e+06	6.71436e+06	9.4737e+06	4.57263e+06	5.09185e+06	1.12005e+06	5.6275e+06	6.56422e+06	3.67436e+06	1.84241e+06	188886	6.98269e+06	2.24875e+06	4.08808e+06	4.3194e+06	57446.6	2.76943e+06	6.99258e+06	3.8488e+06
argininosuccinate	Amino acids	C10 H18 N4 O6	290.12	1.62	17535.8	17923.9	20868.2	20793.4	18653.7	17768	16263.5	18324.4	32374.7	32117.1	43204.8	31063.3	22747.1	19996.5	21620.9	25326.6	27307.5	12470	29315.5	22765	24924.9	18516.9	23324.4	25513	40212.4	30937.4	24871	32605.4	31413.5	32985	34796.7	38233.5	36018.8	51098.3	31593.1	25571.3	9238.87	299.69	9879.52	8129.37	6924.71	679.747	437.844	143.624	15391.1
kynurenate	Carbohydrates	C10 H7 N O3	189.043	5.14	38711.1	18149.7	37476.3	25700	51266.6	40311.9	45939.1	52013.4	41994.9	21520.5	34535.7	32447.2	54113.5	66666.2	33981.7	48874.6	40217.1	72664.8	25918.1	44561.6	43126.7	83613.9	37774.3	45028.6	25885.9	31412.3	29438.7	47934.9	26350.5	28393.2	25704.9	49831.6	18220.5	16387	22408.8	38088.4	5739.46	8044.3	9550.91	5340.34	7678.31	7802.09	5466.75	7065.6	3473.14
3-indoleacetic acid	benzene derivatives	C10 H9 N O2	175.063	7.37					1057.18	915.399		611.677	1580.31	724.349	387.646	684.836	485.12		1028.22		760.451		932.853	554.942	1390.01	923.713	1847.39	1352.03				512.768	901.927	1138.67	651.005	1013.11	971.422	1910.97	1967.14	1752.96	631.799	596.445	725.118		333.684
tryptophan	Amino acids	C11 H12 N2 O2	204.09	5.02	279344	179683	291679	174286	358300	492871	454212	481296	201125	201808	199847	232487	523298	951356	432364	476974	511885	713215	407244	452870	372159	509469	368862	385015	468134	666549	532556	543240	517400	643807	541689	548773	681700	803148	722824	710078	775234	1.63212e+06	1.72762e+06	528382	872498	2.63419e+06	3.27829e+06	1.20859e+06	382909
5-hydroxy-tryptophan	Amino acids	C11 H12 N2 O3	220.086	4.51	908.09	657.226	1609.35	521.492	1751.01	2146.05	2134.46	1897.67	1459.3	675.916	661.114	732.245	2713.96	4167.09	744.679	2531.02	2823.84	6022.92	982.913	1620.76	1397.74	3454.53	1366.78	1569.81	1031.97	1018.39	1610.09	1613.24	1074.69	1573.11	1412.18	1366.14	1457.88	1841.02	1980.36	2368.7	2310.17	2215.32	3399.98	922.591	2656.01	3335.17	2372.29	2598.27	1272.76
sinapic acid I	hydroxycinnamate derivatives	C11 H12 O5	224.068	5.43	58295.3	39426.3	65295.8	44458.4	84042.9	84473.6	85473.7	77435.4	39791.7	21838.8	32976	24335.5	91229.7	90845.3	84676.7	89925.6	78808	77228.7	79977.8	71434.6	39882.2	42423.2	39543.4	39203.7	100141	68911.9	62875	61162.5	61911.9	53471.5	40422.1	57968	40137.7	20836.8	19922.9	18846.2	28644.6	53610.6	43779.6	48877	10814.1	22105.3	23629.5	10696	29224.1
5'-deoxy-5'-(methylthio)adenosine	Nucleotides	C11 H15 N5 O3 S	297.09	4.79	756790	519096	765342	592720	1.0874e+06	1.05291e+06	1.10446e+06	1.25398e+06	722037	546060	754593	721031	1.19012e+06	1.42475e+06	1.06959e+06	1.06419e+06	1.32331e+06	1.292e+06	1.18771e+06	1.16028e+06	997094	940224	954014	888684	1.17254e+06	1.26171e+06	1.11596e+06	1.15336e+06	1.3436e+06	1.2354e+06	1.18719e+06	1.11349e+06	922124	998839	903385	908234	755150	765209	770681	640258	778083	873049	636318	700910	681531
salicylic acid C-glucoside	benzene derivatives	C13 H16 O8	300.088	4.79	11813.4	7689.86	14921.4	9957.64	12522.9	12480.9	18625.9	14675.4	7959.38	12588.6	13555.7	14070	13069.3	11758.9	10407	13918.5	14056.5	11076.9	12711.4	11570	10575.7	8921.55	11301.6	9083.41	10197.5	12292.3	10750.8	10524.6	11396	10669.5	8090.18	8512.3	6044.2	9372.71	7314.96	8164.68	6117.07	5972.92	6879.26	4977.25	10211.3	8700.44	8773.53	7724.18	10106.9
salicylic acid O-glucoside	benzene derivatives	C13 H16 O8	300.084	5.14	103634	111286	67717.4	38270.3	129508	141970	109537	98739.8	82398	53769.1	71896.7	64479.6	90303.8	67664.2	58848.3	75101.6	95211.2	81872.2	69676.7	82030.1	90677.2	79078	61436.3	74202.6	98901.7	87908.8	96439.5	163122	73460.6	57858.3	103397	168118	50049	50187.1	106871	165315	27566.8	29674.8	56524.9	20830.8	24057.7	50626.8	31013.4	11406.8	26997.1
glutamyl-leucine	Amino acids	C11 H20 N2 O5	260.137	4.91	30041.1	14430.7	28752.9	17552.1	41009.3	44982.2	50529.9	54206.7	10270.6	11661.4	13705.1	14131.3	33397.6	42398.2	45110.5	39110.9	31455.3	35519.3	37771.7	32497.3	12203.2	14495.6	15297.9	13992.8	11084.7	23015.3	20229.7	21540.6	8899.55	16694.5	12330.7	20235.6	7725.32	12158.8	10281.6	11442.3	7741.51	11082.4	9558.5	6452.74	7796.73	16120.3	15137.6	8850.43	6015.3
sucrose	Carbohydrates	C12 H22 O11	342.116	1.82	232400	237280	259584	246991	286004	321914	282465	271605	276294	260617	262579	252461	350874	335529	279176	325897	333521	325656	320349	299698	451061	383249	367303	382149	286469	311919	288934	269478	335724	392406	365646	291466	321689	391986	366293	282435	122753	216167	222561	189822	279435	90691.9	239648	237607	430301
salicylic acid O-hexoside I	benzene derivatives	C13 H16 O8	300.084	4.78	29799.6	12015.4	38135.7	15768.7	33062.1	48189.9	62461.2	53737	15364.9	24140.4	26950.2	31299.1	32187.1	20462.8	25243.5	34599.2	29878	22017.5	29425.5	36056.4	18633.6	12409.2	16978.5	21541.3	22999.9	35307.8	21372.6	24139.4	27146.1	17052.3	6394.37	7855.76	5454.17	10777.3	5853.58	10109.1	6386.79	4491.43	6805.44	772.517	21686.7	10681.4	13896.4	9631.27	15959.2
salicylic acid O-hexoside II	benzene derivatives	C13 H16 O8	300.085	5.14	760117	699134	576368	291978	1.06894e+06	1.24989e+06	844144	846628	707498	494223	538310	541047	783164	653937	562935	647536	796370	762339	610233	677414	821961	710011	578232	657570	818292	656066	687645	1.14274e+06	553329	451787	695468	1.04289e+06	357934	334724	576924	838396	223176	232134	344877	160967	191849	311890	217778	94948.9	165508
protocatechuic acid O-hexoside	benzene derivatives	C13 H16 O9	316.08	4.58	252092	188791	213124	176112	359077	460576	345607	420703	436439	262139	305532	378697	260080	330951	279014	318142	250256	377563	348436	362142	504719	628984	636302	643512	381947	158915	182460	184516	237796	260681	267895	199464	340499	366277	567375	521730	116121	156351	111189	178300	196875	252630	149413	154248	292073
N,N'-dicyclohexylurea	Others	C13 H24 N2 O	224.189	10.57	118010	118225	120670	131646	116428	118716	122628	134060	114480	119725	119592	131684	132891	139021	139496	147696	116429	137553	123853	145865	114825	126397	126154	138449	113623	133688	135329	152666	124158	139898	123525	153181	127019	128779	130173	146472	120268	132684	134831	158164	123166	120865	133691	154341	125308
succinyladenosine	Nucleotides	C14 H17 N5 O8	383.109	4.46	2023.3	1423.24	1058.7	641.594	1338.55	1905.05	1401.85	1779.92	1070.25	559.108	798.243	824.881	1894.82	1867.99	1803.89	1843.07	1524.66	1706.65	1989.6	1684.79	1306.84	947.365	1186.47	862.828	1623.78	1470.25	1535.17	1949.65	1941.56	1473.52	1713.72	2036.4	1430.6	2177.2	1454.64	1649.99	13547.6	1585.7	1184.28	1523.84	1728.14	14913.2	411.134	846.71	1214.36
myristic acid	Lipids	C14 H28 O2	228.208	17.57	6148.25	6231.85	7775.1	3957.22	10573.8	11078.4	9009.72	13454.1	4866.38	5689.32	5733.08	6611.88	8892.53	10710.2	10410.3	10128.1	9912.1	8397.79	8322.18	9774.52	7100.72	6911.09	9250.33	6908.4	7828.16	5058.58	7258.86	7392.97	4353.49	4293.67	7441.29	5058.17	3385.55	4962.41	3930.22	5899.16	4183	4480.74	3886.18	4183	3013.64	3682.1	3072	2521.35	3741.5
tetradecylamine	Lipids	C14 H31 N	213.246	9.89	9519.83	15292.1	17812.4	17770.5	15090	14012.1	16591.5	15870.3	12545.9	14768.4	17320	15430	13746	15596.3	18423.4	14223.1	16231.5	14984.7	16080.8	13671.1	14792.5	14194.2	17765.9	14531.9	17862.7	19555.8	18886.9	15219.9	14408.5	14782.2	22611.4	13454.8	14263.8	18721.1	14695.9	15634.9	15768.7	14500.6	16257.7	12386.1	15306.9	16478.3	17488.1	14888.9	20327.9
dodecyl (dimethyl) amine oxide	Others	C14 H31 N O	229.24	9.18	57261.2	59964.1	73924.6	58778.5	56631.4	64073.1	60595.3	49832.4	52778.1	53391.7	50668.8	45018.4	61124.3	58473.4	52387.6	69083.1	55902	51107.1	60782.4	63303.3	68193.9	55794.1	64623	49707.7	63279.3	59246.2	60432.3	61202.3	60196.5	56796.8	48425.7	51932.8	51362.2	56758.7	57065	53679.3	55465.6	62394.3	65743.5	69616	58673.2	60559.6	54782.4	58293.8	56065.2
2-amino-1,3,4-tetradecanetriol	Others	C14 H31 N O3	261.23	6.63	27838.4	34894.3	37160.2	33650.5	30344.6	38766.2	29093.6	29981.4	30807.6	27206	24603.2	25375.9	34590.3	37189.6	28494.1	30437.2	30546.3	28503.3	26344.1	32632.3	31576.2	27352.4	41893.3	26121	44219.8	31104.8	35600.9	26360.2	26731.7	32806.7	23841	23399.4	23543.6	32016.4	25253.1	26757.2	36888.3	34495.3	43542.8	36489.3	37498.6	35299.7	31967.5	32010.5	32397.9
luteolin	Flavonoids	C15 H10 O6	286.047	6.26	161507	157821	276550	157575	302294	393527	406606	400184	146217	185418	315101	285810	197634	200569	211907	219766	242256	237794	268894	221405	120031	148195	179125	131156	79123.8	72196.3	61103.4	85136.5	56580.2	64131.6	56962	92065.7	4802.44	5320.66	3665.91	6708.5	2329.98	4596.44	3123.1	2967.95	1733.8	3265.11	2531.53	1768.06	552.149
kaempferol	Flavonoids	C15 H10 O6	286.048	6.58	4893.05	3795.68	6765.95	3883.94	7139.58	10989	10415.6	12988.6	3818.52	4724.05	7608.5	7748.16	3516.18	2832.13	2227.49	4126.89	4195.27	3664.76	3934.64	4177.92	1856.13	3138.78	2858.52	2869.75	1436.12	1538.62	762.404	1148.32	253.523	1183	1052.46	1115.69	72.8605		107.655	81.4642	98.0654	167.96	69.1548	47.5765	102.733	316.163			74.2592
quercetin	Flavonoids	C15 H10 O7	302.042	7.69	5230.6	1523.57	7900.52	5523.89	6657.54	9321.87	10909.8	9037.68	5367.01	7980.74	7514.28	8389.7	5139.26	17126.4	5847.89	12857.8	7826.16	5925.13	8631.21	7258.36	10484.1	7294.49	9142.25	9769.44	4444.55	6870.01	2094.93	3839.12	2981.22	2945.73	1913.93	3151.56	110.38	103.445	183.542	103.036		101.759	117.637	770.417	179.066	482.53
naringenin chalcone	Flavonoids	C15 H12 O5	272.068	8.19	2858.76	1164.9	2084.48	1304.35	6521.62	6285.26	4387.15	3228.65	4320.93	4829.86	4151.15	4852.49	5637.95	4482.5	4029.18	4980.65	4778.16	6747.08	6998.25	3930.49	6144.58	9423.19	8888.33	3701.37	5734.93	3847.37	3985.8	3030.18	4802.08	4161.99	3866.7	1609.05	1227.99	1277.68	1224.48	656.06					341.38				1489.72
naringenin	Flavonoids	C15 H12 O5	272.068	8.51	2063.11	1511	3141.27	1453.52	2318.83	3084.16	3438.71	2426.59	1863.09	2414.26	4246.6	4125.57	3698.21	3932.93	4260.77	4444.37	4380.14	3978.75	3415.08	4275.53	3182.65	2316.54	4271.99	4529.35	4577.05	4383.92	4319.77	3566.34	3174.72	4917.44	4759.72	3494.97										696.768
coumaric acid hexoside I	hydroxycinnamate derivatives	C15 H18 O8	326.1	5.26	760570	574356	926669	536915	973635	1.13021e+06	1.40779e+06	1.26882e+06	621080	447837	593990	516478	960120	1.04795e+06	1.13658e+06	1.11281e+06	1.03996e+06	961163	987338	852441	304201	474826	451688	454056	936898	696676	540525	558824	469826	506689	396890	552088	248381	259883	302306	284976	145004	324121	227747	267516	113370	160739	211483	103639	173543
coumaric acid hexoside II	hydroxycinnamate derivatives	C15 H18 O8	326.1	5.33	1.6497e+06	1.21078e+06	1.63665e+06	761601	2.71414e+06	2.01469e+06	1.7333e+06	2.03919e+06	842498	663635	563712	656996	4.42779e+06	4.09181e+06	3.83351e+06	4.4594e+06	5.00633e+06	5.11085e+06	3.29827e+06	4.67362e+06	2.47182e+06	1.79256e+06	1.89143e+06	2.55734e+06	2.41736e+06	3.16121e+06	3.66622e+06	2.00912e+06	2.59221e+06	3.76073e+06	4.58883e+06	1.76378e+06	22556.4	29023.8	19732.8	22528.8	176264	143754	210067	182122	343381	90941.7	192564	66759.6	10160.7
coumaric acid hexoside III	hydroxycinnamate derivatives	C15 H18 O8	326.1	5.45	198189	154012	251347	101916	147673	117021	228801	124611	184508	130578	144871	162457	194177	102805	165786	214149	197551	181958	148608	164244	55321.7	130421	113422	141792	262925	174744	163705	45980	83828.9	97487	96847.8	81220.6	9869.73	11865.5	10344.1	5796.92	7695.36	10874.6	8687.25	7601.79	4915.83	3860.3	11297.3	4297.6	3764.33
caffeic acid-O-hexoside I	hydroxycinnamate derivatives	C15 H18 O9	342.096	4.79	5956.44	4398.29	4390.29	2988.47	6592	6203.8	5673.1	5038.8	5888.86	4188.09	3896.7	4377.55	9905.68	8082.95	8224.63	10073.7	6794.75	5599.28	4553.57	6985.5	8990.47	7967.11	8131.22	11019	16047.3	11204.9	14058.2	11670.6	10010.2	8867.79	8790.88	9064.33	8299.14	5555.88	9496.65	5836.9	2844.76	6249.1	3405.39	4276.83	2759.41	2774.94	1678.42	1557.68	2668.47
caffeic acid-O-hexoside II	hydroxycinnamate derivatives	C15 H18 O9	342.095	4.94	3644	2357.47	5721	3928.79	5248.71	5415.88	4007.68	8082.38	3224.74	6023.74	3665.24	4671.38	51231.7	63796.6	21251.6	45408.4	34717.2	19395.8	12081.3	29209.1	17580.5	8752.21	8236.27	12390.3	63776.5	72337.1	73169.2	80605.1	89930.5	101782	109650	44936.7	422.778	624.062	124.486	113.916		697.606	2022.54	208.769	2638.25	401.484	1735.24	107.415	51.1973
kaempferide	Flavonoids	C16 H12 O6	300.063	8.65	13879.9	10185.3	14401.6	6240.37	16772	19361.5	22157.6	22703.2	11082.8	18447.6	18393.3	21178.7	9954.42	19078.5	13951.9	22814.7	11442.3	15788.3	18253.9	14905	8546.85	11908.8	14632.7	13997.5	5250.6	4582.78	2791.82	3857.73	2407.98	2861.96	3739.03	3907.47					628.798
isorhamnetin	Flavonoids	C16 H12 O7	316.058	6.52	3800.07	3335.07	5168.17	2391.38	5771.39	7607.1	5958.63	6111.01	5601.65	5182.5	5640.83	5249.29	6117.35	4786.04	5481.97	6201.21	5746.22	5062.11	5771.04	6443.13	7173.36	5546.9	5314.41	6619.64	3602.85	5104.61	2896.05	3080.32	2392.25	2714.38	2209.31	2481.98	578.86	809.192	950.978	741.538		689.21	273.659	670.11		131.092		150.886	135.082
p-coumaroyl quinic acid	hydroxycinnamate derivatives	C16 H18 O8	338.098	5.35	6887.58	5860.57	8061.36	3954.11	9639.15	6761.24	5743.89	8033.69	4899.02	6505.21	6820.99	6859.56	10293.5	11682.7	7446.08	8994.89	7512.41	8369.3	5936.61	7037.39	5075.68	6356.51	5241.62	5649.14	10909.5	6867.5	6947.36	6414.16	4905.44	4570.29	4883.04	4795.02	1839.92	1942.62	1899.77	1456.35	682.349	1586.03	739.923	1053.14	381.434	477.76	668.09	281.364	164.173
feruloyl-O-glucoside I	hydroxycinnamate derivatives	C16 H20 O9	356.111	5.36	310051	206226	239639	206225	294857	354263	265147	309374	206603	244517	167386	206799	341645	426539	319759	349500	227662	246115	252057	220204	207778	279525	230726	211988	462799	194490	248238	287046	200863	129874	132221	197083	131393	75198.4	91267.7	74597	89127	128219	100404	143573	35764.6	63313.8	51760.1	30704.6	58890.2
feruloyl-O-glucoside II	hydroxycinnamate derivatives	C16 H20 O9	356.111	5.46	152584	79364.1	137581	74815.3	198689	143069	161900	179777	86234.6	115422	91310.5	109620	353711	425739	278462	402161	268388	263488	171128	297988	133734	111522	102417	148206	249797	355686	314528	226609	290509	290969	337437	150949	12917.8	8668.1	5419.9	5784.68	24313.1	19716.8	39487.9	12548.4	53362	15646.4	37593.6	14644.9	1795.09
phthalic acid mono-2-ethylhexyl ester	Lipids	C16 H22 O4	278.152	16.04	305050	326057	336855	233817	329062	376886	350207	162184	308894	352678	329148	233768	331111	396925	350233	270676	310856	368032	325669	266590	297868	392880	314898	264044	277282	326558	273573	190431	285809	464362	272732	256453	265097	295171	201269	174197	322094	313320	197339	207768	303813	298663	196294	231361	312997
2-hydroxypalmitate	Lipids	C16 H32 O3	272.234	16.17	3559.67	3508.58	2773.52	4650.89	5598.87	3387.5	4238.58	6239.41	2800.75	4341.43	4707.92	3718.44	5304.29	4501.57	4515.6	4107.89	5112.04	2367.61	3547.53	4837.82	3605.87	3806.61	4634.13	4085.71	5183.29	3769.28	3802.92	3867.92	4412.26	3151.72	4528.06	3925.56	3292.71	3661.24	3517.38	4262.24	859.843	3787.27	3182.78	6051.35	4029.43	3301.83	2017.45	4361.28	4606.44
tricin	Flavonoids	C17 H14 O7	330.074	8.53	24909.2	22413.9	30539.4	20668.7	45309	71714.3	57938.4	72606.2	35131.5	63166.6	54562.7	67563.5	82821.5	89680	88311.9	125400	83203.6	90286.5	97366.5	111351	88096.1	97835.3	109172	109268	41840.4	47685.3	31548.9	57311	24732.6	43318.1	20606.5	48150.4	3692.54	4362.88	3867.23	5601.71	3597.82	1887.91	498.257	1012.17	508.571	1856.99	427.422	215.024	121.128
riboflavin (vitamin b2)	Cofactors	C17 H20 N4 O6	376.138	5.39	13797.5	10749	13594.7	7644.07	26714.1	26236.8	19876.6	26008.9	12104	11972.3	7522.38	12527.6	26161.2	23126.7	23567.8	31183.6	32391.6	26720.7	25674.9	27876.9	27568.7	29384.5	25246.4	23273.5	23880.6	15953.4	16801.5	23343.4	20804.3	31408.8	23841.2	29428.5	13395	16194.9	15729	22421.3	9743.85	9487.12	7825.48	9821.83	3533.29	18140.5	9287.67	4177.83	4561.19
feruloylquinic acid I	hydroxycinnamate derivatives	C17 H20 O9	368.105	5.46	1969.98	924.374	2464.52	1323.53	1207.57	2692.03	2196.4	2941.12	833.812	618.972	1298.69	1221.56	3876.93	2852.2	2034.37	2350.26	1931.14	1932.51	2721.57	1792.07	2302.46	1232.9	2074.42	2306.65	4288.55	3766.68	4907.8	4624.06	3401.86	3697.19	3492.33	4312.29	3719.56	4539.45	3546.29	2765.66	478.932	521.396	992.456	520.501	451.572	247.656	606.477	593.015	500.183
feruloylquinic acid II	hydroxycinnamate derivatives	C17 H20 O9	368.111	5.77	4309.46	3173.96	5651.18	3365.93	4938.56	4795.79	6296.11	7315.84	2390.36	2060.6	3442.32	1893.32	6351.36	6595.37	7849.16	6801.49	4505.28	3118.6	4474.11	6387.92	4227.19	4247.1	4768.46	5166.69	4309.5	4036.79	2528.19	4708.6	3196.31	3583.74	1968.38	3778.52	629.296	812.487	244.928	908.701	313.788	478.041	447.415	85.6785		646.707	296.857	49.5922	165.316
sinapoyl-O-glucoside I	hydroxycinnamate derivatives	C17 H22 O10	386.121	5.11	44544	32260.6	47029.7	40787.5	96122.2	100994	88305.4	123667	43684.3	22347	39119.9	33002.2	109229	117516	114096	127071	129472	103570	121423	120686	115940	79003.2	82739.3	78356.4	96981.2	90310.8	63631.1	108788	84624	79606.6	50231.3	80343.9	44133.6	31341.5	32940.9	30659.1	42355.8	45851.5	52779.7	58092.9	13873.6	39698.3	25410.9	20429.9	53422.2
sinapoyl-O-glucoside II	hydroxycinnamate derivatives	C17 H22 O10	386.121	5.44	140959	112934	146692	114925	176932	192901	188534	190485	81014.6	47271.5	74797.1	63375.9	204601	211615	200503	225268	186817	183800	194555	173315	94054.2	99404.6	94724.3	103071	226347	176421	180578	180320	160066	140069	122768	166118	111666	63790.6	65345.5	68933.8	91206.4	149448	140959	153267	36634.2	81280.3	90517.6	46032.2	94517
stearidonic acid	Lipids	C18 H28 O2	276.209	13.81	374017	297572	193938	136271	329082	397736	234703	294988	143962	207187	184975	143119	166588	223529	284163	204316	184179	154207	323780	274627	139425	170726	231119	197998	138300	134113	136522	104715	104769	101626	127725	115382	68104.3	60092.5	73195.7	454867	804314	156214	718106	734530	574574	841079	377391	140010	94989.2
9-OxoOTrE	Lipids	C18 H28 O3	292.203	14.29	160368	131167	90974.3	72740.9	167943	176447	120471	141950	76960.9	104028	99928.9	69977	90837.3	135705	120636	105235	91204.3	69294.9	139562	121382	76031	91261.8	101570	76591.1	92845.4	93998.7	84470.1	63329.7	69995.3	65329.5	95503.5	70078.2	45013.3	39440.6	49729.2	184422	238490	92689.7	285909	252278	231488	130933	238189	67259.5	39650.5
punicic acid	Lipids	C18 H30 O2	278.225	14.92	31727.3	21593	23476.7	18056.4	36336.4	33413	31449.5	37966.9	25669.2	23543.6	28204.4	26899.2	17523.4	15202.7	28994	21006.7	21156.3	16909.6	38948.1	35016.5	31266.1	22254.7	43023.8	40577.9	18871.7	16230.7	18551.9	12470	14472.2	14663.4	18221.8	13221.2	11896.3	11814.7	15283.7	45177	51719.5	21423.9	87438	74218.8	66192.3	39907.1	38801.3	27528.7	15807.6
linolenic acid	Lipids	C18 H30 O2	278.224	17.17	1.00692e+06	1.10484e+06	816153	506426	2.05509e+06	1.36024e+06	1.51812e+06	1.18958e+06	645570	1.06544e+06	544972	365483	885238	728686	702711	801261	826551	800871	656344	994745	462103	534603	731139	402022	437095	751462	158936	357781	700237	503776	543380	466539	233804	131357	388943	308037	187311	624760	288641	226985	576747	167682	277472	401849	117239
pinolenic acid	Lipids	C18 H30 O2	278.224	17.35	8901.02	4078.07	4748.1	1965.1	10601.7	8377.27	5690.31	3959.11	5848.42	6763.71	2850.75	2580.97	4200.46	4954.7	3393.95	4209.86	4794.11	3633.62	2693.31	3700.63	3998.96	3637.53	2875.91	3710.26	2223.23	2033.93	1738.78	1528.62	2023.47	2906.67	2122.58	1260.25	1257.17	1168.04	1389.76	1234.98	1417.42	1704.02	1718.39	1483.74	1793.61	906.446	1817.65	1285.43	876.097
9-HOTrE	Lipids	C18 H30 O3	294.219	13.66	1.03281e+06	885886	587255	367793	1.07374e+06	1.25558e+06	687967	917678	424581	591046	540466	406855	461176	653732	856485	589123	556426	457253	936897	838663	434748	484418	738134	577860	426346	407919	411691	307650	305830	300938	425471	348174	196815	174314	207117	1.34269e+06	2.4609e+06	449080	2.1163e+06	2.26361e+06	1.70958e+06	2.39555e+06	1.19952e+06	376833	210794
13(S)-HOTrE	Lipids	C18 H30 O3	294.219	15.41	39123.5	28624	30599.9	22702.3	60112.1	39355.6	39133.3	53822.4	34738.5	30565.4	39243.6	31652.7	25802.2	26901.5	35508	28518.1	31708.5	25496.3	43671.7	50369.1	44056.3	29866.5	56711.6	50188	28431.2	32585.8	29808.5	22932.4	29082.7	22115.3	35670	23009.9	22644.5	20849.2	25193.8	62413.4	71404.3	45087	129973	109283	131258	31737.6	94397.2	46356.6	18779.5
raffinose	Carbohydrates	C18 H32 O16	504.169	1.85	44967.4	40813	61639.2	49728.6	88483.6	92351.3	91750.6	105234	91848.2	74118.4	111236	101598	39643	37232.9	42662.8	58523.2	56567.3	36838.1	67479.1	80088.4	95632.1	81402.8	98276.4	111823	41044.3	35589	34314.1	35834.6	49754.7	71150	43390.1	39810.6	71557	69757.7	51232.4	64427.9	21438.5	24807.3	28541.1	22583.6	44337.8	33889.1	27656.8	28337.4	58323.2
linoleic acid	Lipids	C18 H32 O2	280.24	18.2	490509	499388	473303	272075	785021	785020	669606	778961	533961	572514	448065	421525	466725	315479	525207	491740	721876	506211	490694	689366	535113	516894	784046	513839	347951	516219	267328	328542	493376	422258	475179	344345	248712	232501	390627	433341	220574	417144	340464	257093	390131	261053	254514	367951	174824
13-HODE + 9-HODE	Lipids	C18 H32 O3	296.235	14.77	278403	201487	201985	142975	371377	292170	260092	352984	217589	222986	242806	207677	152079	130292	229219	185234	204472	138040	305902	322330	258219	195960	404110	304665	143049	157419	134045	114125	135054	107831	165181	129971	99256.5	110217	130433	394366	522880	184642	744893	718381	652983	309335	366169	207478	103090
cis-9,10-epoxystearic acid	Lipids	C18 H34 O3	298.25	15.09	3073.36	1441.47	1499.34	2498.55	4316.73	2250.6	2914.87	3533.75	2208.68	2320.05	2970.38	2071.8	2708.27	2663.17	3105.45	2823.48	2859.88	2249.51	2242.2	2996.58	2844.98	2113.92	3073.08	2305.71	2371.37	2869.14	1476.38	2145.52	2307.9	2285.44	2335.08	1706.64	2131.1	2604.44	2601.54	2548.89	2373.34	4723.82	3007.84	4926.17	2646.78	3304.86	1825.89	1969.79	6771.66
2-amino-1,3-octadecanediol	Others	C18 H39 N O2	301.298	10.71	1.50881e+06	1.47125e+06	1.74559e+06	1.61979e+06	1.41498e+06	1.44494e+06	1.54038e+06	1.26053e+06	1.27388e+06	1.50153e+06	1.37993e+06	1.34197e+06	1.48678e+06	1.33576e+06	1.37771e+06	2.02456e+06	1.3019e+06	1.13985e+06	1.32729e+06	1.4869e+06	1.31542e+06	1.19743e+06	1.24935e+06	1.28919e+06	1.36031e+06	1.32095e+06	1.47341e+06	1.40124e+06	1.1521e+06	1.29474e+06	1.39921e+06	1.21041e+06	1.07467e+06	1.30498e+06	1.54055e+06	1.39797e+06	1.30213e+06	1.57069e+06	1.71054e+06	1.60577e+06	1.33456e+06	1.53092e+06	1.42687e+06	1.6488e+06	1.40711e+06
sphinganine	Lipids	C18 H39 N O2	301.298	11.64	40769.5	28117.9	47321.2	55617.9	90581.5	120635	52290.8	63372.1	107464	109931	38558.5	63716.4	114522	33987	138393	420527	159389	104806	121637	152999	301221	152231	160057	212782	147383	133578	155076	173802	231051	321318	322509	206984	67400.7	76071.7	73716.6	50640.1	16394.9	19531.6	33409.8	26277.8	24830.8	20811.2	15265.8	28503.9	8503.17
phytosphingosine	Lipids	C18 H39 N O3	317.293	10.63	212598	120639	166495	188534	376797	467940	212707	287398	381226	430918	131246	229152	379966	205371	437982	1.2276e+06	516047	476425	407880	501619	697621	535348	499878	497416	544537	570470	636063	733544	764772	881388	971567	587234	262132	251343	288746	238905	107332	133215	198357	182564	188328	107161	137086	201727	48574.3
1-palmitoylglycerol	Lipids	C19 H38 O4	330.278	13.28	1008.11	546.123		853.424		1388.23		1462.62	2376.88	1070.59	900.476		1470.5	1939.51	2536.26	2700.31	1481.76	1414.45	2943.24		3648.17		4153.01		2048.29		2692.71	3684.7	2171.22	2367.21	3694.64	2051.7	2000.67	2596.75		13478.5	13151.3	1729.73	4256.76	5102.43	2446.71	24804.9	1653.43	1416.96	1602.47
2-palmitoylglycerol	Lipids	C19 H38 O4	330.279	13.66	3065.79	2945.31	5267.25	3662.75	4240.48	4597.54	3843.48	5264.14	4259.21	4425.59	4329.88	3518.83	4389.54	4376.14	4996.79	4842.26	5001.77	4161.66	4718.06	6195.44	7039.48	7399.78	5482.76	7559.58	4898.63	3994.89	6237.21	5328.53	4697.04	5820.96	6593.28	8360.15	5212.75	5230.99	8093.35	17798.6	16584.9	3775.97	9091.71	16830.3	8475.93	18836.7	5687	4814.83	4012.64
2-LysoPE(14:0)	Lipids	C19 H40 N O7 P	425.253	11.78	4422.12	2090.06	2190.56	1963.59	3180	4696.56	2549.54	4126.52	2547.01	2155.02	2171.67	2152.33	3826.3	4812.48	4176.48	5224.97	2901.42	4981.74	3597.23	3959.56	2690.88	2968.46	2412.63	3442.66	2062.61	3380.9	2800.5	3697.39	2567.45	2309.39	3551.3	2762.03	2055.71	1501.75	2265.72	4205.39	1090.81		3157.05	2082.36	2416.34	1386.66	1968.87	1366.36	485.059
1-LysoPE(14:0)	Lipids	C19 H40 N O7 P	425.257	12.1	9692.19	3228.59	3495.36	4727.16	5407.1	4270.58	3769.97	5048.02	3495.94	3258.91	2956.87	1991.73	3409.43	7154.66	5649.83	5056.38	5346.15	6685.74	3809.19	7117.6	3085.67	3532.83	4921.46	5682.47	4648.5	5128.71	4512.23	4727.43	3341.08	3959.71	4250.28	5047.23	2501.04	3850.56	3333.18	5311.36		942.401	3728.03	2819.57	4194	3616.05	508.349	1351.76	1677.48
formyltetrahydrofolate	Amino acids	C20 H23 N7 O7	473.166	4.72	137084	111442	138305	84487.2	186162	218790	184244	222048	93292.6	109575	103582	119422	259217	378041	252460	279928	262227	299057	238948	245712	168156	230785	183571	175145	180323	218843	157807	213544	155614	191302	165277	198623	104370	121542	103363	153634	154883	133969	143031	142304	132304	170983	155853	100957	136822
oxidized glutathione	Amino acids	C20 H32 N6 O12 S2	612.152	3.8	1.4109e+06	637538	1.57803e+06	715107	1.82254e+06	1.40895e+06	2.13093e+06	1.70924e+06	497135	392085	657067	931803	722802	687194	1.24349e+06	1.23255e+06	1.23657e+06	1.00945e+06	1.25365e+06	1.6345e+06	809887	1.1885e+06	1.19562e+06	1.4734e+06	1.18454e+06	1.39377e+06	1.35287e+06	1.12895e+06	964969	1.49319e+06	1.24828e+06	1.49068e+06	829835	1.25836e+06	1.21546e+06	1.07406e+06	1.07279e+06	763521	1.03271e+06	714557	1.00801e+06	1.36889e+06	846233	1.18863e+06	653360
linolenoyl ethanolamide	Lipids	C20 H35 N O2	321.267	15.52	29373.1	12349.1	11801.7	6564.52	20205.4	17785.3	16437.5	18834.2	8976.16	30895.8	9875.19	11602.6	28617.2	39266.3	30553.3	39484.6	30441.2	35353.4	25254	34229.6	19547.7	42464.5	21479.7	24226.8	17746.1	16256.4	17637.4	11860.1	17489.1	35247.8	35822.2	20936.1	6491.74	6976.77	8440.27	10754.1	12720.7	7107.13	7063.5	9538.07	9337.58	10179.1	5488.52	6135.36	6106.89
linoleoyl ethanolamide	Lipids	C20 H37 N O2	323.282	16.6	5936.82	2392.58	3982.18	3609.99	8001.6	3719.7	5877.84	8415.84	4009.25		3914.88	4475.42	9406.16	1830.99	12256.6	14795.6	10518.5	8156.38	8229.8	4950.12	7982.74	1262.93	10843.9	11886	7467.47	1020.15	7112.21	6481.77	7736.46	6097.82	3334.31	9966.28	6114.42	3874.4	7231.85	9573.48	4533.66	1159.59	7763.73	8072.83	6485.99	3377.4	3829.49	6208.06	5000.24
2-amino-1,3-eicosanediol	Others	C20 H43 N O2	329.33	12.34	2.6734e+06	2.20108e+06	2.4479e+06	2.60419e+06	2.91669e+06	2.84247e+06	2.29183e+06	1.84999e+06	2.68859e+06	3.01997e+06	2.18661e+06	2.152e+06	2.50363e+06	1.87364e+06	2.18178e+06	4.24335e+06	2.00824e+06	1.88162e+06	2.06402e+06	2.30757e+06	2.19068e+06	1.95211e+06	1.58122e+06	2.01584e+06	2.30535e+06	1.82318e+06	2.19981e+06	2.08285e+06	1.71652e+06	2.09551e+06	2.36095e+06	1.87752e+06	1.82132e+06	1.96443e+06	2.31488e+06	2.22521e+06	1.8243e+06	2.30311e+06	2.51917e+06	2.38757e+06	2.08606e+06	2.27231e+06	1.98937e+06	2.44291e+06	2.41762e+06
2-amino-1,3,4,5-eicosanetetrol	Others	C20 H43 N O4	361.319	9.29	144960	171693	228394	183314	165248	151826	187929	147801	140817	147620	138145	133010	168193	200238	186734	165350	152751	138176	145681	173000	161198	150269	177243	137048	164906	209836	216765	193281	185904	151833	136807	128093	122411	148531	154724	147080	166394	180020	209426	212809	192418	199936	183612	191909	164367
isovitexin (apigenin-6-C-glucoside)	Flavonoids	C21 H20 O10	432.105	5.57	1662.07	1055.65	551.773	796.899	2933.27	2140.24	1210.19	1430.56	999.36	1464.05	91.5324	1192.87	9065.1	10005.3	4805.41	7426.53	12119.5	9968.84	7054.79	6801.6	6051.53	3777.62	4394.19	3444.95	41797.7	55992.3	77496	46063.9	69131	55219.5	67028.7	26224.5	849.284	451.454	1255.41	1182.93	3163.03	5426.89	4233.96	3745.34	10485.8	5523.73	6322.1	3026.19	3047.64
kaempferol-3-O-rhamnoside	Flavonoids	C21 H20 O10	432.106	5.89	4494.75	3213.11	3895.43	2251.16	8534.08	7257.16	5744.63	6381.3	3348.86	5106.58	4337.39	5077.7	12500.1	13251.5	7955.83	13271.4	14134.4	11876	8880.78	12192.6	6424.05	4624.27	5713.65	6792.29	56185.4	60031.1	73289.4	43570.7	50628.1	43844.4	43915	31539.3	637.388		876.896		8036.09	7474.5	10161.1	4762.73	17876.6	16159	12141.2	3959.07	1945.08
kaempferol-3-O-glucoside	Flavonoids	C21 H20 O11	448.101	6.26	759361	767739	1.24154e+06	710259	1.35629e+06	1.87953e+06	1.77126e+06	1.73779e+06	654251	887994	1.41186e+06	1.26848e+06	887655	968811	919956	974050	1.08662e+06	1.14086e+06	1.17105e+06	992342	529725	709304	771360	600993	356614	364691	283917	398967	260055	338183	255905	436660	23741.3	27933.2	17645.6	36911.3	13443.3	25786.3	18945.6	18385.5	7485.41	16232.1	11823.7	9987.45	4129.16
quercetin-3-O-rhamnoside	Flavonoids	C21 H20 O11	448.1	6.57	12693	11658.9	13979.4	9114.74	14846	21813.7	20423.2	18822.2	11798.2	17723.5	17567.5	17434.7	13200.3	14430.3	13251.9	20194.1	16399.9	19686.2	15972.6	21538.8	14358.1	17646.8	16369.1	17412	8352.52	7345.64	5104.39	8407.62	4289.63	5954.18	3740.59	8478.57	518.299	788.916	167.4	1539.01	305.197	185.378	502.155	316.112	155.314	317.805	266.663	90.8869	244.903
quercetin 3-galactoside	Flavonoids	C21 H20 O12	464.096	6.01	2.49852e+06	2.11396e+06	2.45862e+06	1.99849e+06	3.51702e+06	4.41023e+06	3.21064e+06	3.98488e+06	2.38193e+06	3.519e+06	3.30129e+06	3.54362e+06	4.08237e+06	4.35994e+06	3.69009e+06	4.11254e+06	4.20401e+06	4.01342e+06	3.96685e+06	4.15334e+06	3.55051e+06	4.03075e+06	3.93261e+06	3.66193e+06	2.91474e+06	2.2834e+06	1.67893e+06	2.64877e+06	1.93441e+06	1.84327e+06	1.32053e+06	2.36516e+06	428752	367980	300002	528334	138745	284834	192990	230199	106666	112207	112274	103735	52876.4
chalcone 2'-O-glucoside	Flavonoids	C21 H22 O10	434.121	6.45	3151.51	2558.11	2211.68	1136.75	4847.35	2646.59	3756.8	2871.05	327.022	266.975	1011.86	543.636	16697.1	14974.5	11114.9	12717.8	13577.7	15066.6	10014.3	12771.9	5419.03	5116.55	4863.84	6425.98	46342.3	67849.3	77421.4	40382.6	44629.6	74138.6	79061.1	42392.5	406.289	305.459	1291.5	622.721	2240.28	1098.55	2584.75		9388.98	1919.39	2769.79	1161.67	375.359
astilbin	Flavonoids	C21 H22 O11	450.115	5.57	4306.15	4093.07	2599.18	2054.14	8019.38	4935.81	4768.08	3573.85	5043.9	4267.95	1919.34	2781.14	27451.5	27118.6	14066.2	21505.1	32239.2	31292.6	20876	21987.8	16248	12134.8	13646.3	8364.68	118808	193691	273211	141798	235348	191975	238978	83826.3		1500.85	3128.97		6634.53	6749.12	12557.7	2184.44	30920.6	12508.2	16804.2	7676.04	967.526
terpenyl-pentosyl-glucoside I	Monoterpenol glycoconjugates	C21 H36 O10	448.23	6.94	568.591	511.591	660.09	406.956	745.373	1064.38	478.491	872.658	448.263	297.219	211.747	227.365	140986	95902.5	94440.4	112867	86429	30617.1	22003.8	43379.8	21461.8	10188.7	6336.64	11306.9	40025.6	77861.1	32628.8	60523.3	26342.7	65420.8	24713.1	34680.8	1703.97	1685.05	3557.74	2229.19	3110.42	1450.22	3960.13	2948.77	1390.76	3201.3	4593.13	873.364	267.431
terpenyl-pentosyl-glucoside II	Monoterpenol glycoconjugates	C21 H36 O10	448.231	7.17	378.147				1851.66	2255.45	1972.17	896.862	1410.46	873.03	1253.94	1471.24		2119.49			3166.84	4618.72	2940.95	3117.9	757.079	1708.1	2492.19	2353.61	2334.73	2260.39	2470.01	2622.35	2666.66	2363.16	2669.29	2623.33	7456.69	1636.94	2690.64	5478.11	5403	5260.88	5544.58	5403	4074.52	3866.04	4013	4097.95	2324.87
sterebin L	Lipids	C21 H36 O4	352.262	13.82	186159	119804	304212	114203	183046	205116	204164	226790	84022.5	439171	145003	185588	311550	326602	385805	557544	332094	428304	355974	472100	210003	544221	248695	419240	310489	220354	282971	299841	191187	271835	263794	489120	149210	146378	219321	337858	134129	102064	163688	134513	102333	218118	106160	72818.3	98137.1
2-linoleoylglycerol	Lipids	C21 H38 O4	354.275	14.78	2985.37	3034.5	8802.7	2935	4305.17	3847.78	3985.73	5093.75	4098.09	15262	3355.85	4117.19	4828.15	2610.8	7039.31	8561.21	8096.78	8355.6	8037.79	8116.73	7684.87	21847.4	7117.18	8213.68	8579.92	7102.4	10703.7	11095.9	7940.08	9289.45	9822.49	10276.6	9061.65	7112.88	10322.2	23016.2	23109.6	5632.65	12325.1	11778.5	8403.19	41424.9	6976.58	7272.49	9075.37
N-oleoyl-serine	Lipids	C21 H39 N O4	369.288	16.63	16069.8	12139.9	22768.5	16258.8	16141.1	14842.1	18570.2	14045.9	16739.8	4138.04	12447.8	14219.6	13326	5944.72	14030.8	14324	11772.2	9226.74	14226.6	11025.5	13398.3	2805.73	11521.8	11354.4	15938.4	3970.45	12473.8	5748.94	14326.4	9055.24	3464.47	11042.7	10133.6	5691.49	14111.3	6439.48	9179.04	2918.59	12589.8	10857.6	11306.6	6328.15	8937.4	9261.55	7170.24
2-LysoPE(16:0)	Lipids	C21 H44 N O7 P	453.285	13.72	49795.4	28024.6	29769.3	24358.2	31904.1	37430.6	38242.5	33523.9	18147.4	20495.3	25313	27606	50790	44398.7	59604.3	107326	48891.6	46999.9	48705.7	67448.8	29352.3	25436.8	32654.8	57458.9	31725.9	37594.4	35209.7	41044.7	21105.7	38078.2	41812.4	51868.6	14245.5	16747.2	26238.7	44194	31167.1	9745.59	28511.2	26489.7	17831.2	31287.8	14816.9	12489.5	9093.34
1-LysoPE(16:0)	Lipids	C21 H44 N O7 P	453.285	14.19	537274	252717	259512	234048	441207	474893	287884	321127	305996	328598	194071	206632	607395	529343	563064	1.08848e+06	517875	660096	500869	661364	398420	441668	370536	523217	549435	435963	507068	518314	359837	460241	536163	511027	291344	274649	404460	713753	536490	193558	613769	582129	375825	545777	269753	248144	171149
chrysoeriol C-glucoside	Flavonoids	C22 H22 O11	462.116	5.97	73870.2	47462.6	108822	36955.8	87083.9	90498.3	188341	118311	50585.2	69315.5	114409	48932.3	91616	53050.4	73600.3	88138.9	52136.7	56102.3	46042.5	39335.9	44967.6	141798	46875.6	67798.2	325942	161643	90931.9	61521.6	185139	113425	132436	115243	261307	223491	359348	67338.4	7706.91	6065.77	3813.19	1599.04	11831.4	17440.3	8268.92	2610.76	77430.9
chrysoeriol O-hexoside I	Flavonoids	C22 H22 O11	462.116	6.4	130406	126853	162849	99162.8	186358	277334	215341	256956	88204.4	150937	176431	170021	125519	177911	136045	168367	125238	130935	143345	151362	73116.8	102131	110280	111808	73916	62038	37658.9	65212.6	38341	38115	31636.9	60105.7	9247.54	8713	10179.1	13185.6	4352.29	6107.65	4108.53	5555.29	2395.2	2883.74	2371.21	1952.31	2083.95
chrysoeriol O-hexoside II	Flavonoids	C22 H22 O11	462.116	6.45	142252	118425	150598	93881.7	166705	250696	227008	238027	105283	143576	154309	170445	146358	195435	188869	183580	141014	161809	170225	158838	86674.2	147301	144723	127448	98716.3	67714.2	52703.8	82184	59848.7	45834.1	43217.2	64472.4	22125	17009.2	17854.9	20704.4	6626.36	8005.98	7118.06	6561.43	5439.91	4808.98	4997.35	3177.52	9206.86
1-LysoPC(14:0)	Lipids	C22 H46 N O7 P	467.3	12.02	5617.97	3612.86	5802.92	3182.18	9132.51	7277.92	6706	7221.5	5916.55	4230.17	3821.72	4309.81	6675.26	9192.93	6801.91	9219.96	6185.26	8173.46	8147.5	9042.05	5724.89	6232.42	6593.44	9039.29	5271.4	4567.57	7158.99	6664.22	4528.01	6461.77	5611.2	6798.59	4053.65	5826.22	5301.09	7665.09	1718.76		4157.41	3535.63	3563.38	3725.22		1042.39
tricin 5-O-glucoside	Flavonoids	C23 H24 O12	492.127	6.37	296638	254255	328110	233835	439560	555103	484364	558732	297224	490917	434859	481221	578652	574437	497744	587801	514298	445928	471417	566446	493579	547167	562507	568806	404361	325847	238271	396204	218969	227221	161617	324375	66794.6	72770.7	67682.5	85321.4	28146.1	50549.6	30135.5	42570.4	17688.8	22627.1	14854.3	16503.4	12214.6
tricin 7-O-glucoside	Flavonoids	C23 H24 O12	492.126	6.51	44890.5	52290.8	53068.1	43992.5	65005.8	94115.4	81108.5	90484.9	67262.5	104008	92406	113690	84703.8	106701	103704	98060	88239.9	93981	99173.3	99067.5	92972	120217	139811	130194	79014.7	53234.7	45708.2	79539.6	44693.4	35738.1	29153.2	62879.7	26639	18158.8	19224.9	23485.6	9042.97	10817.4	8128.57	10418.9	3892.51	4464.66	3764.04	3190.72	4548.27
syringetin 3-O-glucoside	Flavonoids	C23 H24 O13	508.122	6.25	4464.54	4851.84	4003.03	3608.7	4701.08	5633.28	4761.7	5651.5	5111.17	6675.41	6023.39	5931.49	8348.23	8662.33	6709.3	8302.56	7465.76	5858.29	6294.62	8089.92	12502.1	11866.9	11813.7	14137.9	8352.95	7757.74	6435.57	8087.4	6489.6	5952.36	5625.86	7073.41	3377.45	2777.96	4896.96	6282.2	472.736	1779.19	1011	1986.25	657.525	884.181	239.444	240.34	547.447
2-LysoPE(18:3)	Lipids	C23 H42 N O7 P	475.27	11.7	245133	152751	652286	94413	333514	432838	284493	271914	173759	154723	96966.7	115287	447798	574508	408003	497417	334843	424556	352378	286666	211222	253838	243515	166599	309754	313041	297916	347456	219878	265129	237567	190585	130368	142876	139459	208523	318495	87673.7	171451	189272	150682	476980	93954.5	68787.3	66453.1
1-LysoPE(18:3)	Lipids	C23 H42 N O7 P	475.27	12.04	473208	455608	1.03431e+06	339669	431988	622112	637209	634611	214090	242589	263214	280861	774526	741892	933527	1.29275e+06	677428	605727	681167	845938	330056	292920	366005	529020	480815	449242	441888	502823	302556	461360	427860	528413	160760	191239	228428	321656	265967	97363.6	251493	225150	179951	350723	127034	91243.2	74556.6
2-LysoPE(18:2)	Lipids	C23 H44 N O7 P	477.286	12.89	114885	62665.7	264423	48175.5	180259	222112	149684	152181	124041	124574	65121	83352.4	216332	213458	188239	259377	179104	228184	204106	176948	152671	189485	158383	125864	142975	159589	143390	185627	112647	143687	137635	108568	83773.6	106177	111793	208387	240568	67496.9	159777	155292	110435	418153	75949.5	65396.6	75274.7
1-LysoPE(18:2)	Lipids	C23 H44 N O7 P	477.286	13.27	218050	186219	459924	187816	200407	335551	319278	353338	145753	192080	195231	221995	375421	310137	472150	758158	363554	350520	394973	532160	242081	244047	251294	396925	236782	235637	229318	285639	166616	259275	257626	313220	109427	157376	198440	334430	213196	89750.4	253552	219875	166537	294019	123442	89757.9	105694
2-LysoPE(18:1)	Lipids	C23 H46 N O7 P	479.301	14.41	7535.52	2464.64	7465.13	2996.74	5050.61	7263.49	4485.49	6207.41	6812.93	4004.17	2233.79	3176.87	9396.19	6040.11	7602.07	12884.5	8153.12	8133.08	7164.1	6880.88	6391.25	6697.73	4835.92	5603.12	5891.85	7793.09	7558.05	6321.78	4619.92	7308.88	6347.04	4213.28	5280.55	6320.3	7846.65	10556.6	20467.2	5692.84	8675.75	12078.6	7672.46	17131.3	3911.18	4023.76	7817.54
1-LysoPE(18:1)	Lipids	C23 H46 N O7 P	479.302	14.81	15177.1	8982.44	14527.6	11351.8	11893	13133.7	10001	11659	7481.47	8632.44	7731.36	10109.6	18713.8	11925.4	20980.7	39649.6	21747	18126.4	19662.5	23949.2	14321.9	16160	13930.8	24068.7	17894.9	17511.9	17457.6	17150.8	12724.9	19670.5	17408.9	17281.9	8931.12	11879.4	17881.8	27832.5	23593	7581.35	18155	20543.8		14101.2	8117.42	8497.81	8095.91
LysoPE(18:0)	Lipids	C23 H48 N O7 P	481.316	14.38	25467.4		8408.22	19285.5	16375.1	14405.6	14002.2	15705.9	26455.7	16499.6	21329.6	10203.3	12594.7	10582.2	14530.8	22700	25075.6	24177.8	23089.9	22811	31774	22958.6	22385.1	10860.6	9914.11	15998.2	8563.47	14920.4	25636.7	15703.3	19261.3	14126.9	13926	18686.2	15698	12132.6	56495.9	28883.5	12481.2	19648.3	6024.3	18815.7	36698.2	14898.8	21637
luteolin-O-malonylhexoside	Flavonoids	C24 H22 O14	534.1	6.45	382735	502266	773061	465297	687142	1.22935e+06	1.24519e+06	1.19186e+06	390136	502499	838118	769923	356987	322384	271396	414733	418160	373302	371517	440188	191692	280632	273069	250523	98379	163418	122718	134475	73368.3	158553	96288.8	121370	11478	21207	11684	16669.3	9481.06	15957	9221.41	12096.4	3406.05	8997.85	5132.4	4627.29	3026.94
stachyose	Carbohydrates	C24 H42 O21	666.226	1.75	51938.8	41358.8	65838.1	48233.8	98948.6	93802.5	91456.8	104174	110427	86141.9	106936	104310	103066	118165	102169	119295	120774	112786	123578	122117	196003	204942	172694	175453	135418	127964	120822	122951	189913	184549	163183	133562	222577	245438	236049	216325	83852.9	85554.8	105268	84868.6	147112	103199	109699	113896	215431
maltotetraose	Carbohydrates	C24 H42 O21	666.221	2.49	16995.2	8237.34	21324.2	13351.3	24170.2	18691	2608.01	27039.6	19165.6	16284.8	15041.7	16356.5	2744.61	14975.2	11943.3	15441.5	16858.1	12948.6	10242.5	3519.12	16083.8	13924.8	13819.5	18099.8	12084.2	14964.1	12890	9571.1	3284.89	14345.4	13215.6	9993.05	8289.01	4430.66	7416.81	12967	97358.7	1680.86	3267.3	10709	5193.07	7470.04	10052.8	3252.46	3280.28
2-LysoPC(16:0)	Lipids	C24 H50 N O7 P	495.331	13.82	8941.55	5615.73	16767	5051.76	10247.5	10435.5	10435.4	9117.49	5920.23	30600.7	8717.74	7765.92	18527.7	17842.1	22450.5	18902.3	23004.9	27290.9	20260.1	17635.5	12706.5	38247.1	12871.4	14403.6	17336.4	14642.2	14073	9162.67	9129.72	14116.6	12884.8	15603.2	6460.94	8023.97	6033.23	10278.4	6464.55	5226.1	7408.17	5480.59	5080.77	9201.48	4030.98	2944.39	4392.14
1-LysoPC(16:0)	Lipids	C24 H50 N O7 P	495.332	14.02	32211.3	25367.9	65066.7	24439.1	31933.3	40427.8	41676.3	43146.2	17271.7	20457.7	21074.2	23600.8	46637.4	45979.5	56527.9	73583.1	41097.2	38219.4	42944.1	68136.1	27443	22366.8	34214.9	57826.1	33786.1	31975.9	31080.8	35329.3	19155.9	32517.1	34268.7	52200.2	10293.6	15959.1	23448.5	37177.7	14695.7	6904.14	26870.5	19970.5	14117	18124.9	13553.8	7116.37	5445.73
tricin 7-O-(6''-O-malonyl)-β-D-glucopyranoside	Flavonoids	C26 H26 O15	578.127	6.73	85747.2	74020.8	85409	62976.5	157121	199963	138662	168800	123400	148890	136062	158632	159212	165955	131149	198588	163796	150871	162325	207964	175536	202059	174675	210536	98669.4	113895	72771.8	107308	62445.5	99460	43485.4	85909.5	19247.2	31075.7	19874.2	25185	13541.3	20041.9	13702.9	19142.3	5204.13	12014.5	5513.02	4336.58	5191.22
2-LysoPC(18:3)	Lipids	C26 H48 N O7 P	517.317	11.89	861819	600286	5.06319e+06	368745	1.48925e+06	1.66887e+06	1.31577e+06	1.47005e+06	658167	539393	470648	504916	1.7874e+06	2.32875e+06	1.74603e+06	2.01654e+06	1.4228e+06	1.56213e+06	1.59174e+06	1.36801e+06	800343	859438	1.09846e+06	900092	1.09485e+06	1.20483e+06	1.07409e+06	1.33228e+06	799187	1.02478e+06	961697	848940	310050	469411	533608	563931	501672	308875	568156	573313	446718	625665	333948	196922	227761
1-LysoPC(18:3)	Lipids	C26 H48 N O7 P	517.317	12.26	995922	1.10198e+06	3.64255e+06	943349	1.2165e+06	1.53811e+06	1.82509e+06	2.14987e+06	569773	409233	852813	840766	2.03248e+06	2.30385e+06	2.5504e+06	3.34714e+06	1.92012e+06	1.53609e+06	1.78361e+06	2.4859e+06	709171	593902	1.0351e+06	1.67189e+06	1.14829e+06	1.30201e+06	1.13319e+06	1.25888e+06	796421	1.0861e+06	1.11327e+06	1.5648e+06	277898	428369	611072	648133	351563	253575	629614	542799	421327	326406	359532	206719	200980
2-LysoPC(18:2)	Lipids	C26 H50 N O7 P	519.332	13.12	450213	265491	2.53436e+06	214281	811624	840594	660617	810240	500964	443308	352263	439186	955032	785235	1.07902e+06	1.17225e+06	1.0276e+06	972040	1.08982e+06	1.09309e+06	774635	749149	1.0116e+06	853699	779970	798911	830832	1.00272e+06	601203	751911	725213	652388	275790	501296	618083	701110	465530	249282	650664	605648	436321	727949	306213	236752	299146
1-LysoPC(18:2)	Lipids	C26 H50 N O7 P	519.332	13.54	602390	483932	1.80235e+06	516225	617555	741550	889143	1.1885e+06	329302	464803	625719	726538	881478	727420	1.59867e+06	1.99722e+06	1.39762e+06	915545	1.21652e+06	2.02275e+06	815807	527541	867623	1.67463e+06	803223	735284	829921	1.07587e+06	633675	752095	831613	1.20519e+06	282887	435653	601909	814807	360698	227621	680065	592505	472990	370211	337113	278117	237164
2-LysoPC(18:1)	Lipids	C26 H52 N O7 P	521.348	14.69	87105.2	44462.8	363824	44989.6	114861	107784	94034.6	130342	83810.4	71431.4	52805.5	71262.5	126303	69764.4	180154	199029	161031	120768	161077	151362	114102	99922.3	138758	134844	152790	133747	137842	187432	105692	130634	136958	140757	67726.2	106176	168252	201539	87807.4	55523.4	109550	169832	75918	101129	54759.5	57832.1	76916.8
1-LysoPC(18:1)	Lipids	C26 H52 N O7 P	521.348	15.19	96441.2	103124	261623	95260.2	117791	136063	142162	155065	80434.8	90183.6	107842	113531	127197	83652.9	284482	356054	160744	101363	205479	252132	122042	86805.3	170018	251456	185069	130119	141587	185241	108832	145969	159528	248415	92515.8	110127	220325	223094	64569.9	44366.1	84858.6	165062	62178.1	36736.2	40450.6	70854.2	61738.4
chrysoeriol C-arabinosyl-C-arabinoside	Flavonoids	C27 H30 O15	594.158	5.59	66883.7	52823.2	42023.1	28508.1	96057	59154.2	42326.1	72558	24332.9	24489.8	17575.9	23615.6	424788	338079	199687	301499	346795	266400	131860	304887	193662	102116	76119.5	140730	572483	752664	437384	321482	443005	584324	300198	209333	10272.2	9296.65	7926.56	6081.53	81594.8	93286.1	96090.5	44605.5	137439	136782	113786	39140.8	25344.4
chrysoeriol-C-hexoside-C-pentoside	Flavonoids	C27 H30 O15	594.159	5.62	89048.3	59339.4	57737.6	38396.3	123713	74959.4	57826.7	79367.9	32953.2	34855	21831.4	28374.5	555752	388710	255622	350834	441669	334497	166806	368900	254859	132875	102667	180505	793522	953845	537380	389856	563670	704807	453361	252496	15457.3	13156.3	9762.25	6385.37	103147	115181	123736	52747.6	181636	157162	148339	45015.7	25399.6
quercetin-3-O-rhamnoside-7-O-rhamnoside II	Flavonoids	C27 H30 O15	594.157	6.18	1891.53	1443.21	2354.23	1195.39	2422.56	3987.2	3571.11	3326.99	2105.54	2876.39	3657.05	3670.72	2153.34	2655.19	2097.62	2355.1	2289.15	2164.68	2258.95	3050.02	1368.76	1798.67	2329.96	2225.02	1551.99	1075.79	865.261	1686	1141.16	1564.14	503.589	1253.51	141.102	232.664	419.944	510.644	101.925	155.646	85.5383	402.354	71.8937	381.405	85.6598	33.8769	300.212
quercetin-3-O-rhamnoside-7-O-rhamnoside I	Flavonoids	C27 H30 O15	594.161	6.39	2535.77	2130.91	3136.27	2143.5	6223.07	3929.79			2603.62	3702.45	3694.76	4047.87	5239.15	5415.26	5027.64	5119.28	4642.81	5095	5296.42	3454.49	5123.47	4390.77	6092.53	4494.28	3687.54	4266.16			2934.16				1613.95	1335.2	1118.71	2252.49	938.037	1539.52
isoorientin 2''-O-glucoside	Flavonoids	C27 H30 O16	610.153	5.12	5866.74	5675.28	11263.8	4061.46	17565.6	20790.1	25457.1	21307.8	4011.09	5508.75	11237.6	7783.12	7948.03	10663.8	8453.58	8542.4	8043.23	11775.3	8210.79	8466.98	3091.6	5557.68	5401.74	4761.01	5188.92	5695.46	6164.55	6721.3	4608.07	3645.8	5450.8	4595.98	285.864	621.889	720.488	647.433	154.105	396.912	79.6055	459.593	151.91	365.949	315.235	221.6	664.002
quercetin-3-O-rhamnoside-7-O-glucoside	Flavonoids	C27 H30 O16	610.153	5.77	6804.25	5528.35	9909.25	6456.55	13371.8	19481.4	18480.7	18403.8	6736.66	10482.7	16784.1	15986.8	9883.23	10629.4	9850.32	12458.5	11786	12429.4	13554.7	16521.7	7411.11	10265.5	12992.7	10286.4	4458.26	5285.83	4234.34	5887.76	2457.83	4564.78	3154.45	6334.1	398.015	713.3	399.532	656.103	153.303	520.063	329.13	484.141		416.816	87.188	72.5142	371.197
delphinidin-3-O-(6''-O-rhamnopyranosyl-glucopyranoside)	Flavonoids	C27 H31 O16	611.156	5.8	3232.03	2088.93	5081.18	3162.2	4644.96	7853.23	8254.7	8228.13	2978.53	4003.36	4537.7	6071.47	4708.48	3742.73	5848.58	10050	5703.38	5261.36	9227.85	5887.84	3964.74	3598.73	5241.38	5259.01	1530.44	2497.36	1873.12	2461.05	1370.16	2908.95		2021.64
delphinidin 3,5-diglucoside	Flavonoids	C27 H31 O17	627.152	4.9	4741.28	3805.09	7055.23	4910.09	7230.31	10519.4	10604.4	10447	5320.15	7481.3	7600.4	8352.1	7031.37	9238.59	8473.7	9074.95	8415.93	8899.35	8569.95	9388.29	7783.64	11084.1	9560.47	9293.39	4524.13	4585.56	3470.65	6422.25	2900.77	3373.58	3146.92	4952.91	524.122		559.606			681.389
isorhamnetin-O-rhamnoside-O-rhamnoside	Flavonoids	C28 H32 O15	608.175	6.14	7901.47	8182.75	7774.51	3969.17	7472.65	13694.7	11903.7	11287.1	4544.3	4542.19	6965.88	5976.28	5090.02	5195.98	5444.61	4909.95	5978.98	5129.07	5484.21	5872.68	4061.96	3713.58	3906.4	4112.29	2492.3	1449.44	1211.26	2317.1	773.444	1640.63	616.016	1512.32	136.422	192.388	265.938	304.561	300.176	143.5	240.808			104.766		245.456
isorhamnetin-O-rutinoside I	Flavonoids	C28 H32 O16	624.169	5.02	685233	415564	1.0754e+06	469407	1.04933e+06	1.19879e+06	1.64085e+06	1.57936e+06	180596	124310	182467	147106	650819	1.29084e+06	1.3293e+06	701719	583501	1.02661e+06	745466	376344	28538.5	132408	73243.1	61827.3	552397	379434	257060	311741	316875	177801	299133	460544	439239	273552	481211	420642	66190	125034	107965	59545.7	124856	107295	143143	69080.2	309166
isorhamnetin-O-rutinoside II	Flavonoids	C28 H32 O16	624.169	5.35	55629.3	44711.7	148786	68338.5	143151	190494	223545	223031	16260.8	15446.5	22731.7	22245.5	82500.5	236480	211821	140876	106837	240577	161072	104624	5610.24	16821	16421	6552.4	49934	51072.5	30449.6	49502.7	29063.6	19896.9	21164.3	76639.1		5393.2		6303.06	2579.86	5102.39	5561.49		6329.52	5211.5	7444.3	2081.92	11804.5
isoscoparin-2''-O-glucoside	Flavonoids	C28 H32 O16	624.169	5.69	155023	111033	233676	99549.5	206878	232931	347092	345667	101369	72807	135659	51358.1	522300	381551	302946	301345	400621	249985	136818	136085	77510.5	103791	34470.1	62088.7	346534	320920	109817	112161	175623	195627	149209	124310	561394	678313	450211	283460	109911	173418	131031	70791	143116	292406	140924	53299.9	405341
tricin-O-hexoside-deoxyhexoside	Flavonoids	C29 H34 O16	638.185	5.79	5983.27	3316.55	4374.09	2161.12	10488.3	11592.9	7221.67	6879.51	6141.59	7295.08	5243.08	6132.64	6651.66	5154.37	5008.74	6090.6	8192.28	6450.76	4786.61	8781.96	7035.43	5543.49	2862.68	6053.64	3764.69	4460.81	3635.99	2174.59	2612.83	4849.38	2281.3	2960.16		633.709				895.746	783.458
phosphoenolpyruvate (PEP)	Carbohydrates	C3 H5 O6 P	167.983	1.9	2181.94	6364.52	1534.61	812.619	2666.43	2456.34	1836.3	3115.97	563.585	589.743	1426.06	594.51	2508.12	7737.55	3228.31	1861.64	1901.17	2805.72	1930.44	1781.67	1767.69	2423.95	1107.74	1679.32	6258.93	7113.95	11547.2	7884.31	1773.35	1682.54	3460.63	3201.76	2360.87	4545.46	5454.76	4437.99	17820.1	10752.6	21364.2	8515.2	19541.4	1668.65	4096.56	15094.6	13575.4
propionic acid	Carbohydrates	C3 H6 O2	74.037	3.84	352549	152068	386621	237548	522879	383899	436883	441715	470043	268361	317355	372935	488925	393794	537442	537274	587317	480040	559024	658815	809157	713325	923515	844811	441188	506218	537506	491730	596570	649249	693052	596188	741950	873641	997238	575140	230480	155661	204572	200296	341505	231798	213445	245623	273909
lactate	Carbohydrates	C3 H6 O3	90.032	5.4	4952.91	11569.3	11364.2	9379.44	8315.47	11766	10694.5	5722.64	11458	7413.95	11672.7	7115.45	8658.17	14074.5	12780.7	9753.28	6163.39	7184.59	8485.15	6152.05	8399.07	6651.82	8934.79	7002.95	8972.94	7027.21	6529.52	7604.07	10068.5	7439.93	10505.3	7051.29	16803.1	15328.9	14502.5	26368.9	28642.9	22394.2	28261.9	17859.1	27273.9	20517.4	39296.1	23674.8	21300.4
glyceric acid	Carbohydrates	C3 H6 O4	106.027	1.82	3.89071e+06	5.98162e+06	4.17012e+06	2.81376e+06	4.48143e+06	4.23324e+06	4.67452e+06	4.68298e+06	1.63546e+06	1.72802e+06	2.61309e+06	1.58864e+06	5.93164e+06	8.5783e+06	6.27312e+06	6.26193e+06	5.73941e+06	5.79306e+06	4.72667e+06	4.79911e+06	2.65845e+06	2.9059e+06	2.5927e+06	2.78133e+06	1.35321e+07	7.78966e+06	7.06445e+06	9.19815e+06	7.81212e+06	4.49156e+06	5.79975e+06	7.99067e+06	5.55479e+06	3.43938e+06	3.38803e+06	5.43066e+06	1.73042e+07	1.58398e+07	1.43036e+07	1.29549e+07	8.02879e+06	1.37833e+07	1.42724e+07	6.48647e+06	9.95486e+06
alanine	Amino acids	C3 H7 N O2	89.048	1.57	209091	105654	168616	160503	86261.5	73267	109514	86626.2	139080	153702	118477	87585.3	278204	117428	289225	266909	304540	144787	171946	165023	223891	180954	154188	270575	281412	254724	288132	203096	254599	295483	263107	183101	232522	218095	247993	145450	51087.9	26728	84525.9	72014.8	45086.3	86174.1	90516.7	985.128	47613.5
cysteine	Amino acids	C3 H7 N O2 S	121.02	4.49	28855.9	25466	27353.8	13590.2	43156.3	47041.6	36087.6	37558	27587.6	20986.3	23747.9	23599.8	33300.6	34583.1	38867.2	40017.3	39715.7	38644	40572.3	42648.9	32038.6	38546.8	41550.4	40215.9	25824.4	31100.9	30623.3	31765.4	20627.7	29490.7	22936.2	28311.6	17003.8	22721.8	20392.9	29415.5	13505.4	15856.1	16912.9	15207.8	14444.6	17757.4	18691.9	13969	13683.5
serine	Amino acids	C3 H7 N O3	105.043	1.53	1.0662e+06	1.07352e+06	1.30259e+06	979527	516168	718329	1.18037e+06	820472	512211	553503	741937	613101	703742	1.35213e+06	738163	744542	393818	501746	316684	439343	159218	194260	160572	222285	879277	1.10678e+06	1.21521e+06	2.23068e+06	668410	402631	617754	1.33741e+06	523733	327538	333795	680435	1.72701e+06	2.25973e+06	2.10487e+06	1.22227e+06	1.14383e+06	1.5938e+06	2.19739e+06	1.56295e+06	187974
tricin 4'-O-(syringyl alcohol)ether O-hexoside	Flavonoids	C32 H34 O15	658.187	6.53	2454.51	1719.43	2973.07	1360.23	3666.67	3415.64	4348.25	3583.82	2181.74	2463.59	3154.99	2512.68	4373.31	3980.71	5242.22	4986.86	4740.59	3328.72	3201.74	4064.4	3870.49	3591.7	4000.88	4358.44	2212.05	1707.91	1316.28	2051.51	1530.26	1927.67	1108.54	1409.35	443.028	341.653	163.08	350.226	313.807	149.564		417.924		315.926	82.8613	192.06	210.037
tricin O-glucoside O-guaiacylglyceryl ether	Flavonoids	C33 H36 O16	688.2	6.36	681.425	546.021	396.764	348.406	2118.14	1773.79	1259.68	1029.74	7591.33	4057.97	5490.64	6830.43	1236.64	915.104	1152.89	702.798	1532.73	1651.33	1182.86	2008.27	5800.48	7039.89	6815.04	7204.19	5050.42	1064.36	640.184	706.584	971.564	779.456	990.888	680.968	2601.98	1427.57	3632.11	1511	343.167	454.346	397.703		116.559	667.851		163.911	353.517
kaempferol-3-O-neohesperidoside-7-O-rhamnoside	Flavonoids	C33 H40 O19	740.22	5.16	3580.62	2803.73	5533.16	4214.97	7180.53	9083.78	6006.79	12309.9	5396.52	8776.49	5269.45	11508.2	12896.4	15543.8	11605.7	13249.4	10695	10320.4	9504.18	10920.4	10529.6	13040.6	11233	13509.4	7122.77	3585.2	3954.27	6220.58	2801.82	3443.23	823.937	4658.37	518.147
quercetin-3-O-rhamnosyl(1--2)-glucoside-7-O-rhamnoside	Flavonoids	C33 H40 O20	756.211	4.82	593051	426323	439972	241318	715571	376406	387732	445484	140935	115659	79515.6	82241.9	1.97358e+06	2.68162e+06	1.75526e+06	2.05948e+06	2.04699e+06	2.18172e+06	1.1494e+06	2.04801e+06	924747	839719	597391	962812	2.15254e+06	2.60828e+06	2.49582e+06	2.04024e+06	2.02798e+06	2.10148e+06	2.07508e+06	1.49835e+06	58940.3	38195.3	57528.6	61551	316696	309957	358755	161140	472667	295083	398344	125477	157564
tricin 7-O-(6''-(E)-sinapoyl)-β-D-glucopyranoside	Flavonoids	C34 H34 O16	698.184	6.9	2132.66	2065.46	3217.17	2275.19	3921.02	3018.07	5190.86	4878.46	3706.03	4608.97	5847.41	3794	6795.73	5440.71	5409.86	7709.48	4234.51	1654.13	3564.42	4857.33	9183.06	5607.6	7652.1	8504.5	8792.97	4487.98	3352.82	4828.92	3474	2784.71	1490.91	3053.57	2009.18	1187.97	2292.33	2825.88	932.742	1975.08	1451.39	2373.72	569.262	551.409	472.237	633.461	655.686
pheophorbide A	Cofactors	C35 H36 N4 O5	592.268	19.36	988807	532202	1.14853e+06	695319	1.58234e+06	3.83986e+06	1.25372e+06	1.46905e+06	759710	2.07452e+06	730008	930277	2.26264e+06	892495	2.38388e+06	3.1464e+06	2.16722e+06	2.71546e+06	2.33592e+06	1.29329e+06	1.4787e+06	1.7313e+06	1.53449e+06	2.44256e+06	1.12385e+06	855799	1.07388e+06	935829	666683	2.82816e+06	1.58589e+06	1.47714e+06	425320	602058	557680	798551	913502	255750	367491	272810	230800	1.84975e+06	275741	216620	158137
isovitexin 2''-O-(6'''-(E)- feruloyl)-glucopyranoside	Flavonoids	C37 H38 O18	770.205	5.98	104477	74522.6	140149	91813.7	166139	178747	224577	245985	28143.7	21245.4	36719.7	26162	122885	254447	239395	172261	135801	210886	172985	100880	5323.63	20967.1	16355.4	11163.9	86684.9	80546.3	33928.9	50913.1	36752.2	28480	28378	59688.4	18102.8	10158	21467	14157	2508.57	4273.57	3793.97	1865.24	2516.06	4399.35	4884.81	2083.49	6412.53
isoscoparin 2''-O-(6'''-(E)-feruloyl)-glucopyranoside	Flavonoids	C38 H40 O19	800.216	5.96	35439.4	23597.8	46446.7	33161.9	69432.1	83053.5	88526.2	106152	9991.93	14386.8	18680.4	13250.5	44040.2	91583.7	81328.4	60417.9	51614.7	77352.8	62746.8	41515	2915.18	9254.5	6398.62	4939.09	19906.2	20470.7	8903.43	12624	7946.02	8938.2	8080.72	12832.4	8911.01	2864.81	4927.66	5834.01	887.187	640.789	832.806	415.035	839.502	238.71	352.882	250.715	3368.75
uracil	Nucleotides	C4 H4 N2 O2	112.027	2.52	26613.7	2811.62	6547.36	6118.26	4882.65	6035.27	4564.28	4815.34	4778.4	3350.47	4863.84	3866.59	6259.46	6312.68	7565.04	5145.73	6016.65	5035.25	6110.46	5712.06	6506.11	6197.46	1660.23	4331.75	4940.51	7728.02	6536.24	3989.62	5360.84	6608.36	5514.9	4463.14	5421.72	4051.9	3798.7	5832.92	11810.3	6203.67	6618.28	4143.45	9434.37	17401.5	5856.39	4712.79	6587.94
fumarate	Carbohydrates	C4 H4 O4	116.011	2.12	2.36154e+06	1.6265e+06	2.17172e+06	1.49854e+06	2.56291e+06	2.40625e+06	2.29043e+06	2.38668e+06	2.47414e+06	2.25978e+06	2.44924e+06	2.3251e+06	3.82193e+06	4.21977e+06	4.02221e+06	4.08391e+06	3.7625e+06	4.00525e+06	3.99864e+06	4.32703e+06	4.18573e+06	4.83527e+06	4.47954e+06	4.37489e+06	3.93253e+06	4.76827e+06	4.98543e+06	4.84466e+06	4.30411e+06	4.3224e+06	4.93172e+06	4.69437e+06	5.1177e+06	6.10389e+06	6.20332e+06	5.74046e+06	4.53052e+06	4.15806e+06	4.72798e+06	3.97298e+06	6.34252e+06	5.46833e+06	5.22816e+06	5.20247e+06	6.41558e+06
succinate	Carbohydrates	C4 H6 O4	118.027	3.84	2.13117e+06	914709	2.21899e+06	1.34476e+06	3.19378e+06	2.22533e+06	2.61774e+06	2.7052e+06	2.73665e+06	1.622e+06	1.91779e+06	2.17856e+06	2.9123e+06	2.29526e+06	3.1393e+06	3.23926e+06	3.48102e+06	2.75914e+06	3.33929e+06	3.96217e+06	4.772e+06	4.49865e+06	5.43164e+06	5.06784e+06	2.73442e+06	2.93344e+06	3.17563e+06	2.99952e+06	3.4816e+06	3.82424e+06	4.32181e+06	3.53512e+06	4.45351e+06	5.37907e+06	5.85386e+06	3.36934e+06	1.36875e+06	832654	1.13048e+06	1.20524e+06	1.94868e+06	1.28287e+06	1.21751e+06	1.38321e+06	1.5218e+06
malic acid	Carbohydrates	C4 H6 O5	134.022	2.12	3.20445e+07	2.64092e+07	3.14118e+07	2.10369e+07	3.89257e+07	3.63001e+07	3.31308e+07	3.85542e+07	3.4969e+07	3.2215e+07	3.32053e+07	3.4484e+07	5.09363e+07	5.33827e+07	5.41272e+07	5.3425e+07	5.05738e+07	5.13366e+07	5.0888e+07	5.53784e+07	5.48143e+07	5.94497e+07	5.74246e+07	5.66135e+07	5.2943e+07	5.89416e+07	6.34288e+07	6.19483e+07	5.42147e+07	5.77175e+07	6.26478e+07	5.77578e+07	6.41959e+07	7.04897e+07	7.06309e+07	6.91767e+07	5.8445e+07	5.36457e+07	5.99527e+07	5.10234e+07	7.06429e+07	6.60109e+07	6.7753e+07	6.11476e+07	7.38491e+07
aspartate	Amino acids	C4 H7 N O4	133.036	1.58	969934	889322	698764	886702	738981	596718	615863	811030	1.12443e+06	1.13521e+06	1.18199e+06	1.09454e+06	803578	449184	710022	879630	872888	602916	600312	744711	764994	924816	1.06478e+06	912645	834132	865242	748636	793522	569087	822179	670608	554703	387093	623034	529942	337518	207587	218290	255331	248860	185156	133234	180653	142006	324542
asparagine	Amino acids	C4 H8 N2 O3	132.054	1.53	2.87016e+06	2.97424e+06	2.50198e+06	2.18052e+06	2.39237e+06	4.25587e+06	3.78827e+06	3.95276e+06	1.50717e+06	2.65371e+06	3.36863e+06	5.07618e+06	239986	743330	529948	548359	233776	767874	908225	638097	71499.7	263983	355150	116691	216571	552301	539928	1.44803e+06	132179	130545	189600	870095	90389.2	86529.3	85265.2	389716	477297	711071	738812	440994	421767	643149	1.22369e+06	865480	118585
hydroxybutyric acid	Carbohydrates	C4 H8 O3	104.05	5.76	1848.45	1831.96	1511.99		3047.25	3073.88	2733.78		3121.39				6057.69			2438.5	2588.24				3207.63	3288.51			1780.83		3007.77		2412.41			1699.51	1774.94			1862.31		2175.99	3680.94	5659.3		3177.96	4285.71	3135.62	3038.02
gamma-aminobutyrate (GABA)	Amino acids	C4 H9 N O2	103.063	1.63	2.02583e+06	1.96079e+06	1.53261e+06	1.21176e+06	1.10184e+06	1.93964e+06	1.56256e+06	1.09931e+06	1.22102e+06	1.25077e+06	965695	809006	875787	843193	873753	1.03399e+06	736337	736751	569531	862135	857716	466005	465997	810204	574794	519828	555169	470276	525946	608465	605397	412250	510638	780163	910789	1.39268e+06	6.0266e+06	2.87837e+06	2.19929e+06	2.05743e+06	2.00549e+06	8.02597e+06	4.1972e+06	1.22143e+06	2.98038e+06
homocysteine	Amino acids	C4 H9 N O2 S	135.036	1.88	49697	29497.8	45795.4	30675.8	74580.8	60903.3	63223	63572.7	26212.2	19975.3	25495.5	28592.3	61269.4	81860.2	68922.6	69203.9	65674.9	83600.7	63631.3	71825.2	35200.6	38458.4	38738.6	39247.7	55654.5	88750.9	82796.7	86218.6	53167	70487.5	68409.2	95100.5	40126.7	54242.9	35764	43807.5	29762.5	48128.5	41712.3	28081.2	45831.9	42246.9	52884.6	59285.9	7013.07
homoserine	Amino acids	C4 H9 N O3	119.056	1.61	446452	550995	305816	371816	441651	470352	416821	428922	567195	612667	395218	355187	414252	630459	423532	475200	408640	468610	326645	405743	400400	560144	496767	365053	362592	483131	415033	438439	387806	526157	486872	400471	392192	478715	385282	292516	387338	423834	391098	383874	481535	289983	360843	316153	521382
glutamine	Amino acids	C5 H10 N2 O3	146.069	1.58	2.70023e+06	3.04982e+06	3.88101e+06	3.01265e+06	4.03809e+06	3.84351e+06	5.47831e+06	5.65358e+06	2.96209e+06	2.49126e+06	3.75159e+06	3.86268e+06	2.85127e+06	4.04119e+06	3.30799e+06	3.42846e+06	2.62947e+06	3.29874e+06	2.99875e+06	3.02486e+06	1.95005e+06	1.72831e+06	2.71674e+06	2.74394e+06	4.39212e+06	5.82845e+06	5.83268e+06	7.53422e+06	5.83368e+06	4.99626e+06	5.87719e+06	6.43446e+06	9.23312e+06	8.79744e+06	7.9903e+06	7.5038e+06	8.16377e+06	1.14959e+07	9.87428e+06	7.51966e+06	1.11703e+07	1.2424e+07	1.24424e+07	1.31978e+07	1.27511e+07
valine	Amino acids	C5 H11 N O2	117.079	1.64	1.79842e+06	941445	918450	688071	2.19431e+06	1.51565e+06	1.06141e+06	1.02691e+06	2.9443e+06	1.60317e+06	2.13592e+06	1.58725e+06	1.66946e+06	1.6375e+06	1.36097e+06	1.20117e+06	1.24844e+06	1.66573e+06	2.23507e+06	1.1995e+06	2.21366e+06	1.51973e+06	2.66463e+06	1.39968e+06	592693	1.51566e+06	885190	1.08015e+06	378076	1.14004e+06	625517	673357	401285	884031	652209	938720	732986	981174	1.17274e+06	896262	258570	384915	370021	325106	231447
norvaline	Amino acids	C5 H11 N O2	117.079	2.41	5.95967e+06	4.6366e+06	5.73504e+06	3.32601e+06	8.95841e+06	1.08585e+07	9.08893e+06	9.3952e+06	3.80531e+06	3.70497e+06	3.80328e+06	4.31975e+06	8.56429e+06	1.40202e+07	7.36795e+06	7.56618e+06	8.06776e+06	1.05042e+07	7.60997e+06	8.02987e+06	4.61889e+06	6.01208e+06	5.34381e+06	5.44612e+06	6.57461e+06	8.08122e+06	7.77196e+06	9.29192e+06	8.27462e+06	8.14448e+06	9.20997e+06	1.12116e+07	8.6922e+06	9.50448e+06	9.04765e+06	9.9603e+06	6.24069e+06	1.04047e+07	1.04574e+07	5.82261e+06	1.19027e+07	1.57968e+07	1.61678e+07	1.52191e+07	4.26641e+06
methionine	Amino acids	C5 H11 N O2 S	149.051	2.62	1.05502e+06	631220	1.18594e+06	544300	1.53865e+06	1.5755e+06	1.80577e+06	1.60806e+06	1.00988e+06	627921	1.0509e+06	864568	2.32501e+06	4.62987e+06	2.32694e+06	2.65386e+06	2.67039e+06	2.96412e+06	1.86102e+06	2.92871e+06	1.937e+06	1.896e+06	2.0993e+06	2.52455e+06	3.63417e+06	3.89486e+06	5.20315e+06	4.94766e+06	6.30667e+06	4.96726e+06	6.12845e+06	6.1497e+06	7.65199e+06	8.10146e+06	6.73711e+06	7.47649e+06	5.66831e+06	1.19309e+07	1.24126e+07	4.78651e+06	1.43508e+07	1.75495e+07	1.59679e+07	1.75195e+07	1.29941e+06
gamma-guanidinobutyric acid	Amino acids	C5 H11 N3 O2	145.085	2.5	110093	87271.7	111182	75030.7	123426	180351	150662	182867	77267.5	90421.1	101609	101995	254125	357734	268805	304857	309780	361599	255533	321114	232280	322918	205900	265784	260210	476076	279348	371247	220538	506933	275167	355107	134318	280712	170711	210238	214695	262119	295159	227595	129041	137982	106777	131199	38366.7
ornithine	Amino acids	C5 H12 N2 O2	132.09	1.63	56493.2	41270.5	52834.3	48895.2	69906.9	64010.5	69339.2	59881.3	35817.4	33667.8	48318.7	48757.6	22415.4	22302.9	31806.8	26112.5	28543.8	21165.3	26783.4	27041	14506.3	7678.33	12520.3	15008.5	34105.9	23875.7	35409.2	45458.5	45079.8	18959.3	36308.6	49575.6	45622	18104.1	35622.7	40718.3	10199.2	21396.4	20790.6	18822.5	25358.1	26964.4	27055.3	44257.8	13944.5
hypoxanthine	Nucleotides	C5 H4 N4 O	136.038	3.12	201418	4094.66	5210.5	4683.2	6186.42	4374.13	5046.47	3255.76	2063.24	2963.74	2690.86	1136.69	3712.33	3472.18	3225.43	4736.73	2399.01	3183.55	3733.28	3244.68	3583.58	2739.98	3301.85	3269.23	5366.18	2606.7	1715.85	1985.15	4674.85	3074.97	2511.38	1840.32	3947.74	3318.59	2122.71	2812.18	4819.73	3149.7	3599.09	2284.31	3906.13	4151.49	2155.81	3140.01	6443.61
xanthine	Nucleotides	C5 H4 N4 O2	152.032	3.72	19808.8	6508.03	10059.5	10422.4	12032.9	13146.8	10235.9	9742.74	7648.05	6502.36	5373.75	8376.03	6187.75	6446.82	10669.3	7084.49	4333.62	9092.59	7529.25	8481.41	7349.84	11908.8	6250.23	7104.1	4993.07	3871.57	5986.02	6551.75	4745.08	9152.6	5442.11	6151.85	5881.9	5547.74	6443.35	8095.61	10348.4	10094.1	7426.5	5782.35	9723.97	11527.8	6069.7	9800.36	5849.37
urate	Nucleotides	C5 H4 N4 O3	168.028	2.64	1769.8	1891.15	21951.1	366.76	4534.18	1685.08	6543	4183.55	1765.97	1365.22	3180.77	2989.78	1981.26	7107	3051.52	7720.91	711.264	3887.34	1115.53	2425.24	1378.36	1583.67	1883.94	817.383	1208.69	5960.7	735.984	1205.64	190.288	1442.75	618.178	525.214	690.339	834.222	1092.72	1277.56	5571.9	4391.89	4993.31	7892.6	4275.81	3226.43	4354.53	4017.78	4799.63
adenine	Nucleotides	C5 H5 N5	135.055	2.48	60745.5	44327.9	49625.6	36196.1	71359.8	71257.8	59597.6	72143.7	63547.3	57104.3	54536.8	59908.8	89670.1	80759.6	99956.4	115374	114424	81898	104970	138578	138190	145640	148143	180030	92448.3	106312	87340.9	86298.5	96148.2	178472	142815	144905	81378	102421	106977	235337	465851	24533.4	20772.6	27449.3	26884.3	1.26485e+06	18477	26803.7	25070.5
guanine	Nucleotides	C5 H5 N5 O	151.049	3.99	32047.8	23968.5	27544.1	17035.5	37202.6	35619.4	33991.1	31682.2	21940.7	31200	19494.6	19099.9	29674	28085.7	25033.5	23172.1	22893.7	36483.2	28949.9	21202.1	27089.3	38113.9	23380.5	21217.9	17602.7	22653.2	18908.2	20679.4	14503.4	25091.1	27098.7	23053.4	6924.6	21649.2	13312	47826.6	151212	22033.8	3617	26486.5	14513.3	105335	11641.5	19719.1	37381.2
citraconate	Carbohydrates	C5 H6 O4	130.026	1.89	111667	51174.4	120308	88001.9	159172	143764	115352	120196	142162	115097	102113	102655	130314	106018	105863	117297	112092	137049	103775	96244	144660	124654	132491	101751	143223	131136	139734	150173	139116	130716	166994	122322	76843.1	91389.9	80158.1	67971.5	63488.2	101262	93447	86669.6	93492.7	52056.8	122768	68158.4	29061.9
itaconic acid	Carbohydrates	C5 H6 O4	130.026	2.69	11362.4		8246.37	4657.39	11685.6	8909.76	10177.9	10499.4	6762.56	9079.27	5637.01	7616.21	12038.5	14740.3	12752.9	9830.64	8489.35	14640.7	10809.1	9557.45	5579.55	17839.2	6064.49	6697.43	10720.1	11018.4	11601.4	9856.07	5087.43	7114.7	6642.05	8875.66	7219.74	7807.67	8484.65	12562.7	32903.2	6694.8	17707.7	13505.8	17539.1	25466.1	13654.4	6470.77	8722.01
alpha-ketoglutarate	Carbohydrates	C5 H6 O5	146.021	2.32	323861	16254	355331	197017	403338	486942	436078	444004	583492	346316	349328	366358	445259	322604	513192	499600	410431	350900	377199	536969	792876	786223	960054	871390	422932	430510	458624	412097	475903	472279	568102	423619	621491	1.14252e+06	1.24868e+06	747899	294918	275522	253478	357251	555711	193958	234978	348118	845018
3-Oxoglutaric acid	Carbohydrates	C5 H6 O5	146.022	2.43	1.39616e+06	1.54739e+06	1.51857e+06	1.01189e+06	1.8847e+06	1.99948e+06	1.74996e+06	2.03543e+06	2.30753e+06	1.46066e+06	1.47262e+06	1.5606e+06	1.73692e+06	1.40133e+06	2.07484e+06	1.97652e+06	1.81607e+06	1.48193e+06	1.92241e+06	1.94355e+06	2.62418e+06	2.9107e+06	3.19307e+06	3.02782e+06	1.90147e+06	1.78325e+06	1.94518e+06	1.72542e+06	1.52633e+06	2.00944e+06	2.16278e+06	1.59067e+06	2.23355e+06	3.63255e+06	3.61304e+06	2.19518e+06	1.4149e+06	879161	992538	1.69036e+06	1.7408e+06	696235	793992	1.17176e+06	2.59787e+06
pyroglutamic acid	Amino acids	C5 H7 N O3	129.043	3.18	565449	271175	738352	308802	1.30785e+06	1.4793e+06	1.52793e+06	1.32009e+06	446333	242545	447307	544102	834672	1.57475e+06	1.1969e+06	855516	931492	1.71181e+06	1.49462e+06	1.04719e+06	489699	516082	595530	589342	1.18302e+06	2.00098e+06	2.54515e+06	2.22359e+06	1.54973e+06	1.14454e+06	1.33436e+06	1.97557e+06	3.7317e+06	2.02204e+06	3.02772e+06	3.58874e+06	2.40472e+06	4.1401e+06	4.35637e+06	2.46032e+06	6.27422e+06	9.05345e+06	6.90822e+06	8.38553e+06	4.44667e+06
alpha-ketoglutaramate	Carbohydrates	C5 H7 N O4	145.038	2	16987	7849.39	17013.9	10586.8	26095.9	30024.7	24609	24408.7	12640.7	8574.36	11011.1	11049.1	26979.8	27962.7	30487.3	25568.9	29047.7	31506.1	29292.9	28518.1	19549.4	20451.3	20977.6	21526.9	30436	30784.2	30069.2	34289.8	21031.7	27594.5	27306.6	30452.5	18181.1	24877.8	23503.2	30310.4	29609.3	21572.8	28617.9	20280.3	22789.1	38571.9	23675.3	20173.3	16767.1
dimethyl malonate	Carbohydrates	C5 H8 O4	132.042	4.39	73230.5	30107.1	99949	49364.8	237908	232852	216633	264366	148024	83746.7	119198	169078	116419	206822	173231	136144	164977	335564	199904	181106	235495	298677	221001	242452	153198	270817	218277	300093	162955	301798	170528	282226	127530	142496	121211	244009	299849	394485	491073	210613	125336	443171	205735	166616	100557
methylsuccinic acid	Carbohydrates	C5 H8 O4	132.042	4.75	85235.3	78138.1	73978.7	44836.7	114140	172976	85975.3	100096	77152.6	72221.4	31887.8	44184.5	169304	203161	91253.7	108461	71733.9	169440	77697.4	55944.4	72113.3	103031	60947.4	74968.1	116272	180141	201230	216967	49183.5	82555.2	59862.3	80233.5	74337.9	100814	69984.2	98899.3	59176	43969.9	58390.9	59880.4	36991.1	59609.6	47789.8	26848.3	49089.3
2-hydroxyglutarate	Carbohydrates	C5 H8 O5	148.037	3.84	972440	612237	1.22022e+06	573413	1.31694e+06	1.65636e+06	1.59084e+06	1.56269e+06	892769	708713	729084	901168	1.31645e+06	1.4455e+06	1.51764e+06	1.31757e+06	1.15151e+06	1.44105e+06	1.29635e+06	1.16801e+06	1.20214e+06	1.20691e+06	1.15298e+06	1.18881e+06	1.65762e+06	1.59166e+06	1.6185e+06	1.83537e+06	1.13309e+06	1.25824e+06	1.23446e+06	1.31525e+06	1.16959e+06	1.44146e+06	1.19299e+06	1.37431e+06	965154	1.24424e+06	1.39317e+06	1.05998e+06	1.13287e+06	1.34945e+06	1.30691e+06	1.1288e+06	770846
proline	Amino acids	C5 H9 N O2	115.065	1.73	2.25995e+07	2.14945e+07	2.08676e+07	1.80676e+07	2.20055e+07	2.1541e+07	2.3931e+07	2.66452e+07	1.97531e+07	1.984e+07	2.0202e+07	2.08755e+07	2.11003e+07	2.27261e+07	2.27428e+07	2.24521e+07	2.03186e+07	2.30797e+07	1.95846e+07	2.05023e+07	2.20868e+07	2.22135e+07	2.26848e+07	2.04609e+07	2.19027e+07	2.11379e+07	2.41681e+07	2.0637e+07	2.09772e+07	2.44614e+07	2.21459e+07	2.43187e+07	1.71701e+07	2.17352e+07	1.94106e+07	2.2422e+07	2.07451e+07	1.95891e+07	2.12442e+07	1.94881e+07	1.81154e+07	1.96345e+07	2.00621e+07	1.82773e+07	1.27036e+07
N-acetylalanine	Amino acids	C5 H9 N O3	131.057	3.16	23093.1	16632.4	21482.5	10903.9	41755.4	38555.1	34149.5	26364.4	19670.7	13370	13603.1	13204	47116.8	54368	42886.2	53584.5	54368.5	55281.4	43106	56357.7	45180.8	41055.1	31248.7	48588.3	39761.4	66088.6	32497.5	80081.4	33908.9	70395.1	33479.8	95363.9	37211.2	74257.1	33660.7	103689	10776.5	10869.1	10630.7		23519.1	12906.4		19018.1	16924
glutamic acid	Amino acids	C5 H9 N O4	147.053	1.62	7.92929e+06	8.10951e+06	6.46604e+06	7.4988e+06	7.72009e+06	8.06754e+06	7.24512e+06	6.39425e+06	1.20025e+07	1.21211e+07	1.18195e+07	1.02205e+07	7.43893e+06	5.45708e+06	5.47516e+06	7.19887e+06	8.9742e+06	5.83769e+06	6.22696e+06	8.66079e+06	9.85827e+06	8.33668e+06	1.003e+07	1.07014e+07	7.69572e+06	7.79852e+06	6.36993e+06	4.50488e+06	6.74306e+06	8.74024e+06	7.10754e+06	4.21705e+06	6.50484e+06	9.03139e+06	8.18104e+06	4.79732e+06	1.59539e+06	3.81674e+06	3.73352e+06	4.05238e+06	4.48985e+06	1.30175e+06	3.25874e+06	3.41237e+06	3.45203e+06
adipic acid	Carbohydrates	C6 H10 O4	146.058	4.11	3523.88	1461.88	3730.93	2436.14	3406.75	4224.24	3180.09	3364.43	3710.33	2503.91	3117.13	2896.5	3295.26	4445.06	4868.47	4171.05	4502.67	5192.44	3454.21	3833.52	4730.45	5193.22	3520.91	5900.91	4237.93	4563.03	4233.73	3888.74	3835.95	4909.72	4963.34	2414.33	2680.16	3293.06	2158.56	4527.54	6071.99	1073.39	3214.72	3219.17	474.511	3367.9	2296.81	135.877	2066.28
3-hydroxy-3-methyl-glutaric acid	Lipids	C6 H10 O5	162.052	4.01	5358.28	4904.33	7464.17	4182.84	6912.39	10238.8	10554.6	14605.8	4066.9	6189.48	5822.2	6464.71	6199.84	9455.68	8275.48	6920.64	7271.56	8735.86	12397.8	8304.47	16288.7	14145.8	18654	15369.5	5630.34	6411.08	5590.75	6274.91	6512.45	13659	8200.07	7641.51	7364.38	41031.1	24411.2	45151.1	3807.06	3137.41	3956.21	4022.92	2685.1	2029.79	4099.24	1795.4	7660.12
pipecolic acid	Amino acids	C6 H11 N O2	129.079	2.46	2.47324e+07	2.04629e+07	2.50704e+07	2.07967e+07	3.00154e+07	2.88432e+07	2.79475e+07	2.86996e+07	2.55733e+07	2.4069e+07	2.72939e+07	2.54172e+07	2.57537e+07	3.00592e+07	2.66436e+07	2.75488e+07	2.59897e+07	3.01715e+07	2.83468e+07	2.71627e+07	2.53231e+07	2.95802e+07	2.65252e+07	2.45903e+07	2.3086e+07	2.56672e+07	2.39816e+07	2.68413e+07	2.27607e+07	2.34916e+07	2.1817e+07	2.46606e+07	2.49311e+07	2.61285e+07	2.44313e+07	2.97921e+07	2.40438e+07	2.52489e+07	2.45561e+07	2.21066e+07	2.21276e+07	2.56168e+07	2.23623e+07	2.28212e+07	2.15006e+07
2-aminoadipic acid	Amino acids	C6 H11 N O4	161.069	1.79	6.68734e+06	5.02684e+06	6.62209e+06	5.01629e+06	1.08706e+07	9.69854e+06	9.21896e+06	9.81327e+06	1.11429e+07	9.761e+06	1.1637e+07	1.12088e+07	8.77391e+06	1.15144e+07	8.56039e+06	9.14345e+06	9.0348e+06	1.24119e+07	1.14283e+07	9.97191e+06	1.09891e+07	1.4042e+07	1.24025e+07	1.07656e+07	8.76241e+06	1.02097e+07	9.0271e+06	1.03344e+07	8.00776e+06	9.99705e+06	8.13272e+06	9.39139e+06	9.0996e+06	9.9478e+06	8.09037e+06	1.10417e+07	9.53319e+06	1.06603e+07	9.89775e+06	9.87384e+06	6.97402e+06	1.2135e+07	8.56623e+06	9.59567e+06	8.08276e+06
2-hydroxyadipate	Lipids	C6 H12 O3	132.079	6.74	32935.6	19981.4	29670.9	16634.2	54028.6	58822.7	35783	55122.6	27623.4	25565.6	18712.6	28406.3	65493.1	67756.9	55130	47336	68093.4	58829.4	49090.5	43782.8	43016.6	37508.2	34564.9	30425.1	64028.6	59593.2	62006.8	63729	51475.4	49999.7	47363.6	51482.8	14670.9	18376.4	13611.8	18981.2	24380.1	32321	36086.8	29290.3	11730.6	22335.4	19059.4	11027.1	9189.24
glucose	Carbohydrates	C6 H12 O6	180.063	1.66	307964	306959	316514	316954	497013	520541	397262	475398	306861	300275	250374	305112	1.06871e+06	846551	914370	1.04399e+06	1.32103e+06	796346	832858	1.03747e+06	1.19783e+06	463824	466973	1.14695e+06	1.31671e+06	1.12729e+06	1.34275e+06	894093	1.69281e+06	1.83852e+06	1.85082e+06	985747	1.8597e+06	2.62504e+06	1.99582e+06	1.59109e+06	1.01432e+06	996574	1.03924e+06	1.30248e+06	1.54701e+06	807254	974924	1.07897e+06	2.57813e+06
gluconic acid	Carbohydrates	C6 H12 O7	196.056	1.66	2762.05	1364.75	975.952	649.182	2358.17	2400.27	1082.53	1105.98	1454.98	728.842	1566.38	1240.81	4743.94	5510.24	4834.5	4886.3	5866.6	4481.24	4384.68	5100.75	6883.61	6869.46	5676.93	7025.61	3812.66	4824.34	4185.23	2391.95	3839.55	7875.32	5111.7	2850.53	2636.26	6095.64	5227.32	2796.55	1766.07		1295.23	3046.09	2808.74	1312.45	1704.44	1234.57	6188.37
isoleucine	Amino acids	C6 H13 N O2	131.095	3.87	1.30015e+07	1.03878e+07	13033732	8.95212e+06	1.59921e+07	1.73136e+07	1.62592e+07	1.57199e+07	8.94875e+06	9.19836e+06	9.36863e+06	1.05289e+07	1.77133e+07	2.183e+07	1.72264e+07	1.74095e+07	1.65421e+07	1.89858e+07	1.61107e+07	1.6481e+07	1.23046e+07	1.42456e+07	1.25522e+07	1.32233e+07	1.67267e+07	1.77457e+07	1.74652e+07	1.88297e+07	1.72394e+07	1.73372e+07	1.70468e+07	1.93864e+07	1.73206e+07	1.8406e+07	1.68744e+07	1.80042e+07	1.46061e+07	1.89301e+07	1.95455e+07	1.44022e+07	1.85783e+07	2.14526e+07	2.13846e+07	2.07092e+07	9.00558e+06
leucine	Amino acids	C6 H13 N O2	131.095	3.98	8.30721e+06	7.05343e+06	9.01147e+06	5.75103e+06	1.36273e+07	1.46406e+07	1.26756e+07	1.38862e+07	6.56869e+06	5.6028e+06	5.92199e+06	7.35518e+06	1.00401e+07	1.32698e+07	1.00303e+07	1.02807e+07	9.81597e+06	1.55279e+07	1.23106e+07	1.32362e+07	9.16539e+06	1.05755e+07	9.67661e+06	1.12145e+07	7.48005e+06	8.58927e+06	1.0208e+07	1.02295e+07	1.12361e+07	9.89179e+06	1.48328e+07	1.33964e+07	2.00345e+07	2.20524e+07	2.0413e+07	2.10047e+07	1.38755e+07	1.46059e+07	9.66543e+06	10519327	12942925	1.26484e+07	1.85506e+07	2.5604e+07	6.63706e+06
glucosamine	Carbohydrates	C6 H13 N O5	179.079	1.67	76790.9	83629.5	80233.7	97017.7	75372.1	74989.5	75953	83802.2	51765.5	66146.8	56386.3	67022.3	139937	110812	118299	121422	130714	86927.1	91865.2	105576	64594.2	30593	35513.6	71568.6	191095	152384	190943	160625	190324	152473	154241	137651	172870	155383	151016	179555	279422	225905	232608	301860	215757	160812	185133	189703	189809
glucosaminic acid	Carbohydrates	C6 H13 N O6	195.074	1.53	35107.8	17220.1	29144.2	25479	28214.5	21935.5	32379	33339.3	28961.2	23099.4	31531.9	29242.9	34150.9	29299.3	36471.5	34135.5	34428.5	30037.5	35757.8	31972.6	22704.9	32727.5	23383.3	22406.3	49895.9	63932.9	82742.9	64227.2	40643	53881.4	67837.1	65836.3	42958.9	60689	72911	69861.9	91720.7	106336	140895	72954.9	126260	168916	128196	169749	88407.9
citrulline	Amino acids	C6 H13 N3 O3	175.096	1.63	1.48209e+07	1.11398e+07	1.21903e+07	1.17793e+07	1.62008e+07	1.59095e+07	1.48967e+07	1.33905e+07	1.03517e+07	8.84347e+06	1.08044e+07	1.17062e+07	6.5682e+06	6.05834e+06	7.79399e+06	7.36467e+06	8.24431e+06	6.20956e+06	6.86319e+06	6.83714e+06	4.5019e+06	2.10947e+06	3.12266e+06	3.48378e+06	9.46126e+06	6.44831e+06	8.97895e+06	1.09175e+07	1.18215e+07	4.31164e+06	9.41157e+06	1.27077e+07	1.31539e+07	5.30725e+06	9.3504e+06	1.06637e+07	2.59371e+06	6.13663e+06	4.90265e+06	5.07389e+06	7.06095e+06	8.19873e+06	7.29063e+06	1.13585e+07	4.34723e+06
glucose 1-phosphate	Carbohydrates	C6 H13 O9 P	260.027	1.61	27526.6	36586.2	17430	22264.7	19784.3	16399.9	11784.7	15038.1	14710	17931.6	16241.4	14252.2	59662	77537.5	46557.8	42419.4	41235.3	43726.2	36289.8	26872.9	19576.5	22713.6	12187.7	11007.6	66047.8	92987.2	76804.7	46734.7	41320.2	53781.8	32549.7	19450.7	45315.9	65337.2	53030.4	42656.8	234133	101146	108977	178345	147506	81856.2	55608.6	85299.4	300909
glucose 6-phosphate	Carbohydrates	C6 H13 O9 P	260.029	1.87	72443.1	102541	69063.4	65426.6	111954	81084	56928.5	104411	62078.6	71252.9	73463.9	62252.6	111077	154892	66128.3	93453.7	130784	99768.8	85879.3	95358.2	90835.7	115730	86930.3	67674.4	116997	132392	91807.1	98240.4	74508.9	116261	83387.8	94315.5	93368.6	107789	80857.9	99650.8	18111.6	46172.3	74101.8	86647.3	82590.9	16258.7	85637.7	70528	42341.9
lysine	Amino acids	C6 H14 N2 O2	146.106	1.43	278669	132239	128824	93478	158841	212268	169558	168148	123416	163208	151599	144853	188279	255383	145957	152759	179145	220440	161595	156275	168116	183687	150496	152354	233614	215419	163771	196979	230785	239738	183225	227653	229147	248211	140998	209655	470781	814306	1.23205e+06	319444	654021	1.20554e+06	1.29405e+06	1.26372e+06	111976
arginine	Amino acids	C6 H14 N4 O2	174.112	1.53	122253	172371	184635	164737	99556.5	177618	213083	195079	83913.8	116002	154020	162807	74449.1	178552	126809	72085.5	189037	136218	121245	112381	176111	92927.5	129032	117855	758387	1.10287e+06	1.10745e+06	1.36984e+06	789667	518307	790832	1.06184e+06	578275	473384	473921	669911	798434	3.57925e+06	3.88107e+06	1.02524e+06	2.41236e+06	3.57789e+06	4.49409e+06	5.26414e+06	124439
nicotinate	Cofactors	C6 H5 N O2	123.032	2.53	62459.1	35421.9	45587.1	34412.3	87532.8	79200.3	60738.5	78229	70721.2	62364	85212.4	80147.9	116120	167446	116829	139733	167952	130754	135070	142645	216042	163406	142618	145590	109668	189130	139871	151647	165140	250228	223873	176474	100031	158327	121707	146479	87406.6	37647.6	44990.6	41356.8	50957.8	96988.6	27495	34241.5	49238.3
4-nitrophenol	benzene derivatives	C6 H5 N O3	139.028	7.87	41292.4	16090	36158.2	25977.5	47706	42440.7	39783.6	33588.3	41538.8	37737.3	27623.9	33488.1	26177.4	20381.8	24580.4	28254.4	25194	21621	27903.5	22354.5	29922	26921.2	26263.3	22713.4	29763	24471	22251.3	23613.9	25504.5	23847.5	21696.4	23466.9	21053.7	27143.8	23873.9	21183.9	22052.3	21340.9	18344.3	17896.3	21770.8	21046.3	18669.6	20055.3	19167.9
nicotinamide	Cofactors	C6 H6 N2 O	122.048	2.68	139970	86290.6	104373	89461	158072	141276	126882	175754	125768	81510	108662	113443	181657	172603	192278	179785	223847	200489	218084	213810	235257	236202	224506	226691	171024	201036	151955	151703	152341	202428	183735	172259	143722	175432	175627	169482	88452.8	69987.4	75873.2	87014.8	83482.1	87944.5	48089.1	56768.9	119777
aconitic acid	Carbohydrates	C6 H6 O6	174.017	2.83	1.14316e+06	332369	949778	437502	1.41461e+06	1.83211e+06	1.55698e+06	1.63611e+06	717895	618801	701723	848222	1.91544e+06	2.03415e+06	2.02331e+06	1.86703e+06	1.48148e+06	1.92581e+06	1.64369e+06	1.55089e+06	697893	1.42451e+06	1.03892e+06	818542	1.65333e+06	2.80164e+06	2.42307e+06	2.29307e+06	1.02081e+06	1.48079e+06	1.58246e+06	1.61381e+06	657448	1.31989e+06	1.36387e+06	844376	491534	663436	1.00818e+06	400041	1.15497e+06	611586	790652	603169	693359
dehydroascorbate	Cofactors	C6 H6 O6	174.016	3.01	15410.7		10947.9	5715.39	22773.4	20510	17840.5	30233.2			4382.38	10308.5	23868.6	26097.9	19003.3	17712.1	10884.3	25396	19380.2	18111.5		17051.4	6584.04	7723.12	14475.9	39132.4	33528.2	25203.4	11008.6	13891.9	15417.2	16590.2		9971.84	11185.7	10523.7		5244.49	10368.1	10781.2	15972.5		11874.4	18105.1	9935.13
ascorbate (vitamin C)	Cofactors	C6 H8 O6	176.032	2.36	327232	11045.7	634170	438921	2.38029e+06	2.49669e+06	2.68432e+06	3.9729e+06	818277	619961	460282	597487	1.87945e+06	1.22344e+06	1.03924e+06	1.05389e+06	2.8727e+06	1.6873e+06	1.79861e+06	1.398e+06	737986	765918	1.23604e+06	676739	1.50135e+06	2.17986e+06	1.43306e+06	1.92124e+06	1.43517e+06	1.77658e+06	1.83509e+06	460022	219922	1.42287e+06	933343	28058.4	86656.8	738810	200990	50968.6	597566	40883.7	441239	803674	343084
isocitrate	Carbohydrates	C6 H8 O7	192.027	2.15	165790	120001	152864	84649.1	159793	136360	142623	162379	127976	127875	157196	159609	134960	149874	181345	177831	144598	152947	188018	194815	144775	195042	207750	190373	162157	160813	165838	159045	113234	165403	134655	168374	99642.8	121559	131527	98190	109784	131986	160465	121388	134012	62669	135815	104589	116477
histidine	Amino acids	C6 H9 N3 O2	155.07	1.53	653031	504095	780912	714522	734288	864278	1.23631e+06	1.37556e+06	154748	166055	235397	316586	232189	474645	404577	462389	178959	373246	347190	397596	35847.6	62176.6	51960	64404.8	166213	271391	262276	479189	155827	137276	169579	361273	117079	119324	134705	151732	87449.5	248868	317847	82124.3	227788	274630	392138	351942	15515.9
shikimate	Carbohydrates	C7 H10 O5	174.052	4.11	2287	1673.63	2687.98	1794.52	4060.74	4824.29	6167.93	5670.57	1587.66	2035.02	1685.44	1642.66	3802.65	5263.34	4398.54	4260.18	4501.91	3009.35	4604.61	3852.44	1694.69	2642.52	2040.52	2026.81	3677.2	4326.03	3542.71	3595.42	2514.25	3500.76	3023.31	3581.5	1169.14	826.246	1471.9	2346.43	776.086	1501.57	1142.24	1246.66	702.91	1221.28	840.352	586.928	3893.77
3-dehydroquinate	hydroxycinnamate derivatives	C7 H10 O6	190.048	3.81	7090.14	4860.38	8159.83	3642.1	10311.3	17159.6	9589.41	10291.3	8382.88	5141.16	5394.33	7382.98	16534.8	20376.5	13804.3	16172.8	15556.5	18618.7	12856.5	13563.8	13331.5	9958.16	8203.21	10083.7	12456	13153.7	11826.6	17089	10514.3	13818.7	11323	13018.2	11279.5	12424.3	8762.24	16890.8	11890.5	12913.2	16308.8	13751	9565.98	12225.9	11063.4	9721.54	8930.71
N-acetylproline	Amino acids	C7 H11 N O3	157.074	4.73	540489	361350	542074	277852	966462	897609	799050	868519	440185	361794	371506	397119	1.00502e+06	1.17743e+06	1.09946e+06	1.06929e+06	1.08378e+06	1.08108e+06	1.13793e+06	1.05676e+06	926675	989993	1.05072e+06	1.01207e+06	935888	1.19791e+06	874071	1.0534e+06	1.01129e+06	1.24188e+06	865944	1.00673e+06	826316	1.07913e+06	731360	963064	740271	712363	885470	722379	766011	771365	802358	641932	753029
N-acetylglutamate 5-semialdehyde	Amino acids	C7 H11 N O4	173.069	3.62	12991	9523.23	15802.7	8302.98	22872.4	24198.7	19523.7	21634.8	14303.2	9414.98	13511.8	11728.7	35689.4	35936.7	29728	31797.7	27439.9	32561	29798.8	27414.8	28818	35051	26723	29001.6	25192.5	27875.8	26582.9	32448.6	27539.4	29225.6	27971	25429.2	31654.6	31924.8	30536.2	38423.1	32139.8	27611.5	30784.5	24770.7	31286	32202.8	38144.4	26260.2	31634.7
N-acetylglutamate	Amino acids	C7 H11 N O5	189.064	3.62	49185.7	20002.4	38574.2	24949.6	68624.7	48148.2	55812.8	68100.5	58914	38920.9	44990.4	49789.4	87732.4	66133.6	63487.5	96994.3	75869.9	96532.4	54453.2	82013.4	69566.5	111791	65320.2	73724.7	46205.2	49753.7	47751.5	25815.7	56563.1	58109.4	42897	23905.2	76286.3	61853	51501	71792.3	36327.2	17120.6	22194.9	35331.3	49992.7	45901	35092.2	29356.5	44981.9
quinate	hydroxycinnamate derivatives	C7 H12 O6	192.063	1.88	50397.1	46213.4	52695.1	37389.7	56305.6	57804.8	59681.7	57425.7	25677.2	24086.1	28133.4	26537.2	62458.7	74310.1	63657.4	62050.6	60766.1	61250	58409.3	53961.4	45019.9	45013.9	40043.6	42515.1	113920	123769	135468	123908	101575	102636	99420.2	100574	88322.5	102254	97740.6	100546	142617	131726	131176	144607	117685	130285	135044	105955	122838
N-acetylmethionine	Amino acids	C7 H13 N O3 S	191.061	5.32	1257.24	1542.43	897.533	144.251	2450.59	2735.75	1691.88	1669.88	1174.4	2215.63	818.206	1610.05	2700.14	3011.44	2698.59	3677.37	2920.62	3604.01	2133.2	2313.98	2752.55	5242.46	2644.85	3145.66	2379.99	2895.16	1783.74	3267.52	1600.34	2957.86	3161.64	2742.65	3068.31	3795.65	3452.86	5559.99	23228.1	6248.13	3831.43	3254.82	2776.05	37754.4	2896.37	2671.15	2751.95
N-acetylornithine	Amino acids	C7 H14 N2 O3	174.101	5.6	54275.7	43036	39240.7	15506.4	88785.8	93233.3	58974.8	48891.2	36006	30544.4	20957.5	20037.9	52195.1	52699.1	32040.4	40299.9	55638.6	45554.5	31835.6	39959.3	32033.8	34828.9	19097	25727.1	27445.2	64688.5	40557.4	48726.9	20579.9	44640.5	23278.3	36092.1	14460.5	34309.2	17244.6	31333.2	18125.1	21916.3	15896.3	18153.8	13891.3	16576.8	13344.6	13187.3	16230.9
2,6-diaminopimelic acid	Amino acids	C7 H14 N2 O4	190.096	1.71	100761	84019.8	82814.7	67072	135127	142125	113456	117219	85755.5	78393.5	73290.1	82636.3	105617	126339	103242	96315.3	107895	123205	112611	101521	68428.1	90858.8	76545	72544.3	96635.2	175238	169695	167675	98546.1	104066	99816.3	155020	118225	105042	103447	155511	118433	147471	160591	131092	162455	190093	221804	171039	166844
spermidine	Amino acids	C7 H19 N3	145.158	1.29	452826	208435	343528	145813	1.26387e+06	1.10175e+06	671326	783986	899284	662357	575555	701385	1.32945e+06	1.28514e+06	1.12461e+06	1.32032e+06	1.55407e+06	1.70908e+06	1.54502e+06	1.55533e+06	3.27581e+06	2.78127e+06	2.46162e+06	2.38043e+06	1.38214e+06	1.46432e+06	1.49475e+06	1.37774e+06	2.55109e+06	2.32508e+06	2.18001e+06	1.677e+06	2.90251e+06	2.88553e+06	2.79059e+06	2.4057e+06	835465	1.16338e+06	1.18916e+06	1.05286e+06	1.85902e+06	1.56273e+06	1.4872e+06	1.37772e+06	2.02324e+06
benzoic acid	benzene derivatives	C7 H6 O2	122.037	5.73	17798.6	10847.3	19343.9	18270.7	17821.7	24526.1	30640.9	20149.4	15078.8	26568.2	18743.2	15173	23086.6	19999.1	19402.1	25627.7	17671.7	19845.2	23745.6	19714.8	17276	22010.1	18556.9	16235.3	21187.6	23381.3	17594.5	23301.1	21320.7	17247.6	20636.6	23889.8	18011.9	19108.3	18713.3	16737.5	13485.8	23911.1	16922.3	15894.3	24704.1	15707.5	17937.7	26013.6	13879.9
2-hydroxybenzaldehyde	benzene derivatives	C7 H6 O2	122.037	6.39	24534	17828.8	19277.4	18887.2	16528.2	18582.1	19721.6	19755.8	19725.1	16554.1	14884.4	17192.9	23791.7	21252.8	21350.7	19443.4	17740.1	23265.8	26311.8	19450.3	25668.3	23109.9	21072.8	21928	24852.9	25740.9	20810.2	22965.4	24791.5	25786.8	28518.4	26009.5	22243.2	22504.8	23580.5	29436.7	34937.4	19548.8	22955.1	28755.5	19665	40264.2	28002.2	19393	20119.6
salicylic acid	benzene derivatives	C7 H6 O3	138.032	5.15	102283	91144.4	70798.6	38437.8	123323	132505	108630	93314.6	84775.7	58841.8	71469.3	63301.2	89488.4	73570.8	66073.5	73316.5	95130.8	83166	73975.9	80074.3	90835.6	81134.1	67038.4	70795.2	94675.9	82844.6	89610.6	133231	66735.5	55014.3	87953.9	131046	45807.1	46171.8	80546	117268	25502.2	29421	44939.2	18735.7	21278.1	39944.2	27086.5	12078	25648.1
protocatechuic acid	benzene derivatives	C7 H6 O4	154.027	5.79	7978.69	2734.61	8514.74	6844.25	3997.96	8692.79	6453.23	3340.84	9684.99	6810.32	3958.92	6935.99	7370.61	3737.33	10703.3	7704.38	3477.76	9251.2	7769.61	4354.19	10199.2	8910.18	4731.86	11160.9	4077.93	4628.5	12488.6	5173.6	4117.29	14060.2	7404.33	6012.46	16239.1	6445.32	6502.5	14379.5	6081.91	5203.68	16945.1	7822.94	4977.76	16424.2	7276.48	5438.77	15308.3
trigonelline (N'-methylnicotinate)	Cofactors	C7 H7 N O2	137.048	1.73	2.09077e+07	2.04223e+07	2.09208e+07	1.6559e+07	2.33748e+07	2.57623e+07	2.38517e+07	2.45094e+07	1.71949e+07	1.80453e+07	1.75685e+07	1.84951e+07	2.52239e+07	2.73494e+07	2.4952e+07	2.71155e+07	2.63758e+07	2.74465e+07	2.51388e+07	2.63911e+07	2.15975e+07	2.42889e+07	2.19628e+07	2.354e+07	1.95211e+07	2.48588e+07	2.16516e+07	2.45592e+07	1.78648e+07	2.19514e+07	1.92155e+07	2.22626e+07	1.36739e+07	1.86292e+07	1.64305e+07	1.99138e+07	1.77354e+07	1.58659e+07	1.82447e+07	1.67236e+07	1.46134e+07	1.43927e+07	1.53353e+07	1.44307e+07	9.99277e+06
N-acetylisoleucine	Amino acids	C8 H15 N O3	173.105	5.82	7799.58	7382.42	4396.15	2644.73	7667.76	13249	7936.82	6200.95	6207.5	4498.27	4731.33	4576.31	9367.01	9316.89	9909.13	10193.6	10422.4	9688.94	8264.12	10209.7	13283.7	10720.8	8590.39	10885.6	10629.1	13581.4	7958.5	11446.9	5836.18	15309.3	5911.53	13236.9	8204.55	17503	7372.83	15866.4	6007.75	8820.38	8493.28	7846.9	7461.86	11076.3	9333.98	7330	6892.92
N-acetylleucine	Amino acids	C8 H15 N O3	173.105	5.92	8757.2	10017.2	4953.19	3241.48	9008.09	16084.2	6958.61	6505.03	6514.66	4146.79	4934.31	5132.91	9944.1	10385.3	8853.75	8353.98	9786.99	9560.11	9469.99	8638.67	11327.5	11007.2	9028.87	10113.2	7963.82	13145.1	9435.03	10849.8	9797.89	13207	10606.8	11562.5	10879.6	14892.6	9719.63	13869.3	6059.18	6047.44	6491.37	9288.03	4964.93	9613.48	8433.92	5338.03	3366.34
N-acetyllysine	Amino acids	C8 H16 N2 O3	188.116	2.47	101648	95043.9	121747	83207.8	162615	218300	200649	221745	71335.9	84679.4	87011.6	110980	226653	384626	229003	260633	219810	290676	200117	243615	108801	164583	103747	134385	209735	307320	225812	331137	231568	231659	174759	316739	226233	227818	184167	277007	621511	732242	1.03617e+06	512138	538282	557983	984135	470898	335002
symmetric dimethylarginine	Amino acids	C8 H18 N4 O2	202.143	1.77	62541.2	63546.2	62718.1	39676.3	68184.7	102056	91275.7	88437.8	31247.9	34004.5	42760.3	46792.1	45695.9	85365	66108.1	51759.8	55983.8	71280	65885.8	54285.6	54725.2	51580.9	52233.8	41627.4	89974.6	101394	122481	115496	87079.9	112920	142785	123803	67974.5	94412.1	93636.7	102618	105622	185994	156695	109879	178279	245704	208112	175171	65077.8
sn-glycero-3-phosphocholine	Lipids	C8 H20 N O6 P	257.099	1.61	179196	273867	81171.9	78380.9	139794	155268	74244.2	73121.6	309424	244792	127438	78731.6	142094	183810	103476	108139	133259	129700	128998	122432	198843	96352.9	154853	172121	102238	102741	79014.6	60961.6	119895	180354	127621	80887.5	32027.7	49316.7	45891.3	44704.7	68206.3	39334	37560.8	50478.7	58545.6	46484.4	35436.4	33441.5	135061
indole	benzene derivatives	C8 H7 N	117.057	5.01						280.077							430.161	640.29	703.781	120.905	412.561	663.313		457.208		217.485	147.291	321.738	195.349	276.957	134.145	118.949	379.009	406.217	276.101		406.956		561.554	591.179		751.414	1493.48	126.449	450.299	1938.31	1922.27	140.511	252.399
methylbenzoate	benzene derivatives	C8 H8 O2	136.053	4.4	7440.27	5059.88	6118.29	4775.84	9894.62	10705.7	9761.29	11420.1	7127.01	7264.31	7525.33	8242.63	13463.6	12650	10526.5	10530.8	14076.6	10762.7	12243.1	12015.9	12525.9	10946.6	10201.1	10609.6	9654.16	10348.3	9257.83	10691.6	9867.13	12595.9	8206.89	9017.08	5763.11	6418.09	5619.86	6911.26	2357.54	6111.58	6566.36	2592.27	4993.45	5597.59	6389.73	3717.46	4016.78
2-hydroxyphenylacetic acid	benzene derivatives	C8 H8 O3	152.047	8.79	1164.64		419.49	1120.75		1245.4	607.62	1265.21	686.379	751.583		901.943			1604.08	1119.15		1558.39			1347.12	656.682	1003.32	1628.96		1110.45	3044.6		1204.85	2433.94			2423.03	915.701		3085.41	413.722	993.88	3312.95	306.797	976.905	2684.31	325.343	588.439	3529.78
syringic acid	benzene derivatives	C9 H10 O5	198.054	5.6	2109.23	1247.69	2080.56	1175.9	3116.83	2642.25	2373.62	1841.51	3744	1883.33	2739.48	2216.95	3368.09	3994.17	3637.94	1479.3	2944.35	3467.97	4180.11	1772.67	3786.08	3463.16	4112.62	2432.96	3540.63	3859.46	4468.38	3344.9	4846.47	3763.27	4940.74	3721.7	4384.95	3215.3	6307.29	6276.1	2976.1	3869.38	3204.26	3175.1	4310.18	5254.7	3962.51	4961.08	5144.26
phenylalanine	Amino acids	C9 H11 N O2	165.079	4.47	423558	279376	508906	281958	567264	931748	812943	775068	243994	288225	276332	361593	577498	1.1964e+06	555844	642860	491721	827720	423631	479932	221592	343144	270280	325054	600101	453848	461338	609847	607170	430472	496989	657815	1.22117e+06	1.10321e+06	1.08699e+06	921561	767471	1.493e+06	1.3236e+06	589606	1.20088e+06	1.69033e+06	1.9188e+06	1.28868e+06	218345
tyrosine	Amino acids	C9 H11 N O3	181.074	3.86	226091	165686	244450	139579	228507	380477	406719	373776	60880.5	84465.6	91904.9	113206	242860	612827	240065	220351	162346	264696	149421	169542	61930.9	82553.2	53891.6	79144	201626	231384	212538	279665	232423	190959	232838	339730	231652	267403	221496	339541	548025	1.34408e+06	1.32437e+06	460851	954640	1.43708e+06	1.55826e+06	1.29979e+06	116371
uridine	Nucleotides	C9 H12 N2 O6	244.07	3.15	10441.8	7051.87	11962.5	5151.6	14450.1	16489.6	16705	16646.4	7465.78	7139.71	9692.84	9303.27	19553.2	24187.4	23076.8	21674.4	21752.8	21690.1	23403	20457.7	15199.6	20652.9	17693.6	15374.9	19882.6	19378.8	19886	24624.8	14947.2	17724.5	16595.3	23589.4	11671.1	14286.2	15466.7	18883.2	16244.7	20669.4	19161.4	17113.6	15891	21473.9	18623.5	15927	14079
uridine monophosphate (UMP)	Nucleotides	C9 H13 N2 O9 P	324.036	1.88	7270.71	5931.96	11686.8	7575.67	9806.76	13595.3	13077.2	16483.8	6952.26	14168.6	10536.2	12286	16786.7	19936.5	19991	22228.9	17174.4	18834.1	22625.2	27489.8	20590.5	23192.3	23701.9	39417.1	22138	23173.1	22454.8	21215.5	23831.3	29866.1	29801.4	29783.2	21895.5	25169.8	29416.7	48941.8	185709	18957.8	18672.9	19006	16667.5	274233	15770.3	19022.4	14652.8
nonic acid	Lipids	C9 H16 O4	188.105	6.83	95850.9	54657.2	71844.6	83913.8	97777.9	79488.8	100238	89004	66126.1	75093.7	61582.5	57683	81787.5	77877.2	76376.4	88651.3	74122.3	65632.9	89833.2	97061.5	63458.2	88823.4	78057.8	68911.2	79567.4	77810.9	62065.1	73115.6	74047.1	52009	87167.7	70605.8	65134.1	69082.2	69100.3	125084	392977	87668.6	96052.1	105324	114079	529571	98415.7	80321.9	54234.9
pantothenate	Cofactors	C9 H17 N O5	219.111	4.58	518446	412167	527195	280196	836245	894354	820418	908406	324186	240900	321467	358601	1.107e+06	1.51195e+06	1.13426e+06	1.05634e+06	1.08882e+06	1.28619e+06	1.09212e+06	968847	657851	1.03753e+06	751013	711254	1.14435e+06	1.19812e+06	1.17844e+06	1.33563e+06	881827	914183	827585	1.10931e+06	583002	694538	722735	951981	1.06431e+06	1.05727e+06	1.07782e+06	933464	889102	1.04339e+06	959283	579571	952390
indole-3-carbaldehyde	Carbohydrates	C9 H7 N O	145.053	7.21	4826.21	3260.53	3977.89	2414.71	3458.94	3586.36	2763.91	5169.24	3052.67	2462.99	4304.07	3344.53	4985.19	5192.52	4299.98	4097.18	3312.59	3432.14	5242.19	3706.93	4750	4469.53	3759.35	3941.21	5231.05	5440.11	3474.12	4169.22	4425.06	4352.26	5061.34	4282.93	3498.52	3671.88	3517.68	6363.35	5868.15	3852.92	3134.87	5001.66	3041.65	5695.15	2664.68	2236.23	3359.55
cinnamic acid	hydroxycinnamate derivatives	C9 H8 O2	148.052	4.47	6384.5	4797.72	7441.08	3632.66	9503.36	16593.5	11195	11572.7	4148.07	3684.09	4426.92	5732.42	7529.41	16686.4	8979.84	8463.5	7164.76	13438.1	5506.34	7167.45	3419.09	5400.77	4330.15	4501.61	8178.73	7246.31	6329.47	9212.29	9246.74	6037.28	6693.32	10659.3	19582.2	15273.4	15894.6	15009.9	11699	20629.4	20370.9	8520.25	18800.5	24448.6	26793.6	18961.1	4610.87
coumaric acid I	hydroxycinnamate derivatives	C9 H8 O3	164.047	5.26	36517.2	31254.2	43299.3	28312.4	49448.1	56695.7	64973.4	62119.6	27322.6	23341.4	24543.6	25741.2	52951.4	57048	46578.4	60659	50376.9	51140	47021.3	46978.5	15027.5	26121.4	23194.7	23902.4	44239.1	35509.5	23664	28972.8	24055.4	28407.7	16836.2	27618.1	11218.1	13675.4	13518.5	12964.1	7362.05	15163.9	8862.46	13491.2	5452.97	8205.38	9350.38	5031.78	10610.4
coumaric acid II	hydroxycinnamate derivatives	C9 H8 O3	164.047	5.33	305214	257919	269983	169525	418748	304872	295415	315829	172436	160571	148133	141712	609218	585346	504510	587995	651849	673483	471885	631014	387566	312334	310457	388528	356929	471478	513584	315843	409528	554793	618826	295170	11890.5	9375.25	7556.37	6007.63	44454.6	37956	47810.1	38071.5	83349.4	26875.2	45421.6	21242	4119.99
coumaric acid III	hydroxycinnamate derivatives	C9 H8 O3	164.047	5.46	25482.6	23085.1	29070.3	14999.9	19112.4	15036.7	24562	16144.2	22804.6	17562	20442.7	21196.8	26288.7	15825.2	19278.5	26332.3	27922	21879.3	22760.5	23446.1	11353.5	19109.5	14653.6	19216.7	26051.9	21243.9	21134.5	9725.63	12850.1	18034.6	17798.2	14863.6	2927.01	3676.11	3338.76	3098.7	2054.19	3345.23	3322.66	2097.49	1922.14	2297.18	3242.96	1404.82	1809.03
caffeic acid	hydroxycinnamate derivatives	C9 H8 O4	180.042	6.31	7015.39	4070.79	8893.92	8281.49	8182.09	10981.8	13779.2	9895.14	5185.41	9967.02	6683.32	8922.04	10143.9	7858.88	9683.74	11827.3	8560.05	12477.5	11608.3	8811.64	8249.47	10030.5	9106.89	9285.46	9333.9	8470.47	9370.25	10529.9	8398.46	11157.4	7733.64	9013.28	8394.09	7340.17	6615.47	8905.65	5801.62	7528.7	8132.74	8178.05	8915.03	6883.48	6911.15	8551.79	7790.95
[truncated: 14 more columns]

## Sheet: Table S5
Table S5. Data of metabolite-metabolite correlations analysis.
Metabolite 1	Metaboite 2	Correlation coefficient	P-value	Class of metabolite 1	Class of metabolite 2
kaempferol-3-O-glucoside	luteolin	0.998806	5.67542e-62	Flavonoids	Flavonoids
succinate	propionic acid	0.99791	2.21021e-56	Carbohydrates	Carbohydrates
9-HOTrE	stearidonic acid	0.997097	4.20406e-53	Lipids	Lipids
astilbin	isovitexin (apigenin-6-C-glucoside)	0.99705	6.07053e-53	Flavonoids	Flavonoids
chrysoeriol C-arabinosyl-C-arabinoside	chrysoeriol-C-hexoside-C-pentoside	0.996561	2.06481e-51	Flavonoids	Flavonoids
quercetin 3-galactoside	tricin 5-O-glucoside	0.992714	6.24377e-44	Flavonoids	Flavonoids
citrulline	ornithine	0.991905	6.97561e-43	Amino acids	Amino acids
kaempferol	luteolin-O-malonylhexoside	0.98965	1.94128e-40	Flavonoids	Flavonoids
coumaric acid hexoside I	coumaric acid I	0.988992	7.95717e-40	hydroxycinnamate derivatives	hydroxycinnamate derivatives
chrysoeriol O-hexoside I	chrysoeriol O-hexoside II	0.988915	9.32422e-40	Flavonoids	Flavonoids
chrysoeriol O-hexoside I	kaempferol-3-O-glucoside	0.985594	3.73642e-37	Flavonoids	Flavonoids
coumaric acid hexoside III	coumaric acid III	0.984825	1.2258e-36	hydroxycinnamate derivatives	hydroxycinnamate derivatives
phenylalanine	cinnamic acid	0.984599	1.71741e-36	Amino acids	hydroxycinnamate derivatives
13-HODE + 9-HODE	punicic acid	0.983824	5.27083e-36	Lipids	Lipids
isoscoparin 2''-O-(6'''-(E)-feruloyl)-glucopyranoside	isovitexin 2''-O-(6'''-(E)- feruloyl)-glucopyranoside	0.983189	1.2687e-35	Flavonoids	Flavonoids
tricin 5-O-glucoside	tricin 7-O-(6''-O-malonyl)-β-D-glucopyranoside	0.982325	3.98077e-35	Flavonoids	Flavonoids
chrysoeriol O-hexoside I	luteolin	0.979398	1.30988e-33	Flavonoids	Flavonoids
2-amino-1,3-octadecanediol	dodecyl (dimethyl) amine oxide	0.978507	3.43256e-33	Others	Others
delphinidin 3,5-diglucoside	tricin 5-O-glucoside	0.978491	3.49172e-33	Flavonoids	Flavonoids
kaempferol-3-O-glucoside	luteolin-O-malonylhexoside	0.978423	3.7518e-33	Flavonoids	Flavonoids
kaempferol	luteolin	0.977863	6.72379e-33	Flavonoids	Flavonoids
luteolin	luteolin-O-malonylhexoside	0.977681	8.10116e-33	Flavonoids	Flavonoids
delphinidin 3,5-diglucoside	quercetin 3-galactoside	0.977479	9.94714e-33	Flavonoids	Flavonoids
salicylic acid	salicylic acid O-glucoside	0.977198	1.31881e-32	benzene derivatives	benzene derivatives
quercetin 3-galactoside	quercetin-3-O-rhamnoside	0.976851	1.86068e-32	Flavonoids	Flavonoids
kaempferol	kaempferol-3-O-glucoside	0.976775	2.00469e-32	Flavonoids	Flavonoids
tricin 5-O-glucoside	tricin 7-O-glucoside	0.976089	3.88488e-32	Flavonoids	Flavonoids
quercetin-3-O-rhamnoside-7-O-glucoside	quercetin-3-O-rhamnoside-7-O-rhamnoside II	0.975127	9.53068e-32	Flavonoids	Flavonoids
quercetin 3-galactoside	tricin 7-O-(6''-O-malonyl)-β-D-glucopyranoside	0.97449	1.69344e-31	Flavonoids	Flavonoids
aspartate	glutamic acid	0.974448	1.7585e-31	Amino acids	Amino acids
2-LysoPC(18:2)	2-LysoPC(18:3)	0.973777	3.16741e-31	Lipids	Lipids
delphinidin 3,5-diglucoside	quercetin-3-O-rhamnoside	0.973771	3.18595e-31	Flavonoids	Flavonoids
chrysoeriol O-hexoside II	kaempferol-3-O-glucoside	0.973116	5.57821e-31	Flavonoids	Flavonoids
chrysoeriol O-hexoside II	quercetin-3-O-rhamnoside	0.972868	6.86827e-31	Flavonoids	Flavonoids
1-LysoPC(18:3)	1-LysoPE(18:3)	0.971704	1.78264e-30	Lipids	Lipids
luteolin	quercetin-3-O-rhamnoside-7-O-glucoside	0.971381	2.30692e-30	Flavonoids	Flavonoids
2-amino-1,3,4,5-eicosanetetrol	dodecyl (dimethyl) amine oxide	0.971255	2.54938e-30	Others	Others
N-acetylmethionine	uridine monophosphate (UMP)	0.970905	3.35458e-30	Amino acids	Nucleotides
quercetin-3-O-rhamnoside	tricin 5-O-glucoside	0.970609	4.22129e-30	Flavonoids	Flavonoids
tricin 7-O-(6''-O-malonyl)-β-D-glucopyranoside	tricin 7-O-glucoside	0.969043	1.36967e-29	Flavonoids	Flavonoids
kaempferol-3-O-glucoside	quercetin-3-O-rhamnoside-7-O-glucoside	0.969029	1.38404e-29	Flavonoids	Flavonoids
kaempferide	quercetin-3-O-rhamnoside-7-O-rhamnoside II	0.969013	1.40043e-29	Flavonoids	Flavonoids
kaempferide	quercetin-3-O-rhamnoside	0.968824	1.60697e-29	Flavonoids	Flavonoids
sinapic acid I	sinapoyl-O-glucoside II	0.968726	1.72567e-29	hydroxycinnamate derivatives	hydroxycinnamate derivatives
guanine	guanosine	0.968522	1.9993e-29	Nucleotides	Nucleotides
chrysoeriol O-hexoside II	luteolin	0.968019	2.8635e-29	Flavonoids	Flavonoids
isorhamnetin-O-rutinoside II	isovitexin 2''-O-(6'''-(E)- feruloyl)-glucopyranoside	0.967871	3.17989e-29	Flavonoids	Flavonoids
2-amino-1,3-octadecanediol	N,N'-dicyclohexylurea	0.967039	5.6749e-29	Others	Others
isorhamnetin	quercetin-3-O-rhamnoside	0.966707	7.11681e-29	Flavonoids	Flavonoids
2-amino-1,3-eicosanediol	2-amino-1,3-octadecanediol	0.966476	8.32355e-29	Others	Others
chrysoeriol O-hexoside II	kaempferide	0.965657	1.43812e-28	Flavonoids	Flavonoids
2-amino-1,3,4-tetradecanetriol	dodecyl (dimethyl) amine oxide	0.965295	1.82247e-28	Others	Others
quercetin 3-galactoside	tricin 7-O-glucoside	0.965106	2.06179e-28	Flavonoids	Flavonoids
isorhamnetin	tricin 7-O-(6''-O-malonyl)-β-D-glucopyranoside	0.964623	2.8136e-28	Flavonoids	Flavonoids
coumaric acid hexoside II	coumaric acid II	0.964389	3.26548e-28	hydroxycinnamate derivatives	hydroxycinnamate derivatives
chrysoeriol O-hexoside I	kaempferol	0.964116	3.88115e-28	Flavonoids	Flavonoids
chrysoeriol O-hexoside I	quercetin-3-O-rhamnoside	0.963307	6.42391e-28	Flavonoids	Flavonoids
chrysoeriol O-hexoside I	luteolin-O-malonylhexoside	0.963105	7.27351e-28	Flavonoids	Flavonoids
isorhamnetin	quercetin 3-galactoside	0.962813	8.692e-28	Flavonoids	Flavonoids
isorhamnetin-O-rutinoside II	isoscoparin 2''-O-(6'''-(E)-feruloyl)-glucopyranoside	0.962283	1.19683e-27	Flavonoids	Flavonoids
delphinidin 3,5-diglucoside	tricin 7-O-(6''-O-malonyl)-β-D-glucopyranoside	0.962267	1.20808e-27	Flavonoids	Flavonoids
isorhamnetin	tricin 5-O-glucoside	0.961906	1.49852e-27	Flavonoids	Flavonoids
pipecolic acid	proline	0.961488	1.91691e-27	Amino acids	Amino acids
1-LysoPC(16:0)	1-LysoPE(18:3)	0.961283	2.16139e-27	Lipids	Lipids
2-LysoPC(18:1)	2-LysoPC(18:2)	0.960825	2.81911e-27	Lipids	Lipids
glutamyl-leucine	isoscoparin 2''-O-(6'''-(E)-feruloyl)-glucopyranoside	0.960494	3.40897e-27	Amino acids	Flavonoids
chrysoeriol O-hexoside I	kaempferide	0.960371	3.65664e-27	Flavonoids	Flavonoids
astilbin	chalcone 2'-O-glucoside	0.959944	4.65755e-27	Flavonoids	Flavonoids
phytosphingosine	sphinganine	0.959612	5.61086e-27	Lipids	Lipids
2-amino-1,3,4,5-eicosanetetrol	2-amino-1,3-octadecanediol	0.959279	6.75264e-27	Others	Others
2-amino-1,3,4,5-eicosanetetrol	2-amino-1,3,4-tetradecanetriol	0.958944	8.12317e-27	Others	Others
1-LysoPC(16:0)	1-LysoPE(18:2)	0.958244	1.18971e-26	Lipids	Lipids
quercetin-3-O-rhamnoside	quercetin-3-O-rhamnoside-7-O-rhamnoside II	0.958243	1.19028e-26	Flavonoids	Flavonoids
chrysoeriol O-hexoside II	delphinidin 3,5-diglucoside	0.957941	1.39996e-26	Flavonoids	Flavonoids
chalcone 2'-O-glucoside	isovitexin (apigenin-6-C-glucoside)	0.95775	1.55051e-26	Flavonoids	Flavonoids
quercetin-3-O-rhamnoside	tricin 7-O-(6''-O-malonyl)-β-D-glucopyranoside	0.957564	1.71183e-26	Flavonoids	Flavonoids
isovitexin (apigenin-6-C-glucoside)	kaempferol-3-O-rhamnoside	0.954867	6.86153e-26	Flavonoids	Flavonoids
chrysoeriol O-hexoside II	quercetin 3-galactoside	0.954855	6.90229e-26	Flavonoids	Flavonoids
delphinidin 3,5-diglucoside	isorhamnetin	0.954843	6.94374e-26	Flavonoids	Flavonoids
kaempferol-3-O-glucoside	quercetin-3-O-rhamnoside-7-O-rhamnoside II	0.954292	9.12667e-26	Flavonoids	Flavonoids
kaempferide	quercetin-3-O-rhamnoside-7-O-glucoside	0.95354	1.31721e-25	Flavonoids	Flavonoids
chrysoeriol O-hexoside II	myristic acid	0.953261	1.50765e-25	Flavonoids	Lipids
quercetin-3-O-rhamnoside	quercetin-3-O-rhamnoside-7-O-glucoside	0.952706	1.96599e-25	Flavonoids	Flavonoids
delphinidin 3,5-diglucoside	quercetin-3-O-rhamnoside-7-O-glucoside	0.952014	2.72485e-25	Flavonoids	Flavonoids
luteolin	quercetin-3-O-rhamnoside-7-O-rhamnoside II	0.951769	3.05524e-25	Flavonoids	Flavonoids
delphinidin 3,5-diglucoside	tricin 7-O-glucoside	0.951723	3.12241e-25	Flavonoids	Flavonoids
chrysoeriol O-hexoside I	isorhamnetin-O-rhamnoside-O-rhamnoside	0.95138	3.66042e-25	Flavonoids	Flavonoids
adenosine	guanosine 5'-phosphate	0.951025	4.31064e-25	Nucleotides	Nucleotides
chrysoeriol O-hexoside I	quercetin-3-O-rhamnoside-7-O-rhamnoside II	0.95042	5.67928e-25	Flavonoids	Flavonoids
1-LysoPC(16:0)	1-LysoPC(18:2)	0.949588	8.25529e-25	Lipids	Lipids
1-LysoPC(16:0)	1-LysoPC(18:3)	0.949545	8.41272e-25	Lipids	Lipids
kaempferol-3-O-glucoside	quercetin-3-O-rhamnoside	0.949482	8.65357e-25	Flavonoids	Flavonoids
guanosine	guanosine 5'-phosphate	0.949031	1.05629e-24	Nucleotides	Nucleotides
chrysoeriol O-hexoside I	quercetin-3-O-rhamnoside-7-O-glucoside	0.948973	1.08366e-24	Flavonoids	Flavonoids
glutamyl-leucine	isovitexin 2''-O-(6'''-(E)- feruloyl)-glucopyranoside	0.948089	1.59321e-24	Amino acids	Flavonoids
chrysoeriol O-hexoside I	myristic acid	0.947922	1.71222e-24	Flavonoids	Lipids
proline	trigonelline (N'-methylnicotinate)	0.947715	1.87167e-24	Amino acids	Cofactors
methylbenzoate	quercetin 3-galactoside	0.947664	1.91353e-24	benzene derivatives	Flavonoids
tricin 4'-O-(syringyl alcohol)ether O-hexoside	tricin 5-O-glucoside	0.947272	2.26158e-24	Flavonoids	Flavonoids
kaempferide	kaempferol-3-O-glucoside	0.94718	2.35176e-24	Flavonoids	Flavonoids
13(S)-HOTrE	13-HODE + 9-HODE	0.946592	3.0151e-24	Lipids	Lipids
quercetin-3-O-rhamnoside	tricin 7-O-glucoside	0.946451	3.19876e-24	Flavonoids	Flavonoids
astilbin	kaempferol-3-O-rhamnoside	0.946436	3.21881e-24	Flavonoids	Flavonoids
guanosine 3',5'-cyclic phosphate	succinyladenosine	0.945826	4.14832e-24	Nucleotides	Nucleotides
guanosine 5'-phosphate	succinyladenosine	0.945535	4.6777e-24	Nucleotides	Nucleotides
kaempferol-3-O-neohesperidoside-7-O-rhamnoside	tricin	0.945506	4.7344e-24	Flavonoids	Flavonoids
chrysoeriol O-hexoside II	quercetin-3-O-rhamnoside-7-O-rhamnoside II	0.945158	5.46058e-24	Flavonoids	Flavonoids
chrysoeriol O-hexoside II	quercetin-3-O-rhamnoside-7-O-glucoside	0.945053	5.69922e-24	Flavonoids	Flavonoids
isorhamnetin-O-rutinoside I	isovitexin 2''-O-(6'''-(E)- feruloyl)-glucopyranoside	0.94491	6.04087e-24	Flavonoids	Flavonoids
guanosine 3',5'-cyclic phosphate	uridine monophosphate (UMP)	0.94466	6.68675e-24	Nucleotides	Nucleotides
delphinidin 3,5-diglucoside	tricin 4'-O-(syringyl alcohol)ether O-hexoside	0.944033	8.60509e-24	Flavonoids	Flavonoids
kaempferide	luteolin	0.943976	8.80439e-24	Flavonoids	Flavonoids
quercetin 3-galactoside	tricin 4'-O-(syringyl alcohol)ether O-hexoside	0.943562	1.03826e-23	Flavonoids	Flavonoids
2-amino-1,3,4-tetradecanetriol	2-amino-1,3-octadecanediol	0.94349	1.06801e-23	Others	Others
aspartate	pipecolic acid	0.943452	1.0844e-23	Amino acids	Amino acids
1-LysoPE(18:2)	1-LysoPE(18:3)	0.943392	1.11021e-23	Lipids	Lipids
isorhamnetin	tricin 4'-O-(syringyl alcohol)ether O-hexoside	0.943387	1.11264e-23	Flavonoids	Flavonoids
N-acetylmethionine	guanosine 3',5'-cyclic phosphate	0.943172	1.21114e-23	Amino acids	Nucleotides
chrysoeriol O-hexoside II	tricin 5-O-glucoside	0.942674	1.47209e-23	Flavonoids	Flavonoids
luteolin	quercetin-3-O-rhamnoside	0.942534	1.55466e-23	Flavonoids	Flavonoids
adenosine 5'-monophosphate	guanosine 5'-phosphate	0.942512	1.56821e-23	Nucleotides	Nucleotides
isorhamnetin	tricin-O-hexoside-deoxyhexoside	0.942466	1.59653e-23	Flavonoids	Flavonoids
kaempferol	quercetin-3-O-rhamnoside-7-O-glucoside	0.941852	2.02465e-23	Flavonoids	Flavonoids
isorhamnetin-O-rhamnoside-O-rhamnoside	inosine	0.941307	2.49425e-23	Flavonoids	Nucleotides
tricin	tricin 7-O-(6''-O-malonyl)-β-D-glucopyranoside	0.940882	2.93146e-23	Flavonoids	Flavonoids
delphinidin 3,5-diglucoside	quercetin	0.940232	3.74314e-23	Flavonoids	Flavonoids
chrysoeriol O-hexoside II	isorhamnetin-O-rhamnoside-O-rhamnoside	0.939117	5.65692e-23	Flavonoids	Flavonoids
dodecyl (dimethyl) amine oxide	N,N'-dicyclohexylurea	0.939081	5.73299e-23	Others	Others
methylbenzoate	tricin 5-O-glucoside	0.938448	7.22138e-23	benzene derivatives	Flavonoids
chrysoeriol O-hexoside II	isorhamnetin	0.938389	7.3782e-23	Flavonoids	Flavonoids
chrysoeriol O-hexoside II	kaempferol	0.938349	7.48579e-23	Flavonoids	Flavonoids
adenine	uridine monophosphate (UMP)	0.938261	7.7266e-23	Nucleotides	Nucleotides
delphinidin 3,5-diglucoside	delphinidin-3-O-(6''-O-rhamnopyranosyl-glucopyranoside)	0.937985	8.53638e-23	Flavonoids	Flavonoids
delphinidin 3,5-diglucoside	kaempferide	0.937211	1.12577e-22	Flavonoids	Flavonoids
isorhamnetin-O-rhamnoside-O-rhamnoside	luteolin-O-malonylhexoside	0.937121	1.16257e-22	Flavonoids	Flavonoids
delphinidin-3-O-(6''-O-rhamnopyranosyl-glucopyranoside)	quercetin-3-O-rhamnoside-7-O-glucoside	0.936602	1.39643e-22	Flavonoids	Flavonoids
1-LysoPC(18:2)	1-LysoPE(18:2)	0.936137	1.64394e-22	Lipids	Lipids
isorhamnetin-O-rhamnoside-O-rhamnoside	kaempferol-3-O-glucoside	0.93572	1.90097e-22	Flavonoids	Flavonoids
kaempferol-3-O-neohesperidoside-7-O-rhamnoside	tricin 5-O-glucoside	0.935621	1.96671e-22	Flavonoids	Flavonoids
chrysoeriol O-hexoside I	delphinidin 3,5-diglucoside	0.935051	2.3944e-22	Flavonoids	Flavonoids
kaempferide	tricin 5-O-glucoside	0.9349	2.52187e-22	Flavonoids	Flavonoids
isorhamnetin	quercetin-3-O-rhamnoside-7-O-rhamnoside II	0.934709	2.69186e-22	Flavonoids	Flavonoids
succinyladenosine	uridine monophosphate (UMP)	0.93466	2.73733e-22	Nucleotides	Nucleotides
chalcone 2'-O-glucoside	kaempferol-3-O-rhamnoside	0.934621	2.77335e-22	Flavonoids	Flavonoids
isorhamnetin-O-rutinoside I	isorhamnetin-O-rutinoside II	0.934616	2.77829e-22	Flavonoids	Flavonoids
delphinidin-3-O-(6''-O-rhamnopyranosyl-glucopyranoside)	luteolin	0.934229	3.16863e-22	Flavonoids	Flavonoids
kaempferide	quercetin 3-galactoside	0.934081	3.33189e-22	Flavonoids	Flavonoids
kaempferol-3-O-neohesperidoside-7-O-rhamnoside	tricin 7-O-(6''-O-malonyl)-β-D-glucopyranoside	0.933891	3.55212e-22	Flavonoids	Flavonoids
delphinidin 3,5-diglucoside	quercetin-3-O-rhamnoside-7-O-rhamnoside II	0.933711	3.77477e-22	Flavonoids	Flavonoids
isorhamnetin-O-rutinoside I	isoscoparin 2''-O-(6'''-(E)-feruloyl)-glucopyranoside	0.933436	4.13877e-22	Flavonoids	Flavonoids
nonic acid	guanosine 5'-phosphate	0.933236	4.42511e-22	Lipids	Nucleotides
chrysoeriol O-hexoside II	delphinidin-3-O-(6''-O-rhamnopyranosyl-glucopyranoside)	0.932995	4.7942e-22	Flavonoids	Flavonoids
delphinidin 3,5-diglucoside	kaempferol-3-O-glucoside	0.932884	4.97399e-22	Flavonoids	Flavonoids
trigonelline (N'-methylnicotinate)	coumaric acid III	0.932843	5.04218e-22	Cofactors	hydroxycinnamate derivatives
aspartate	proline	0.932717	5.25812e-22	Amino acids	Amino acids
kaempferol	quercetin-3-O-rhamnoside-7-O-rhamnoside II	0.932702	5.28412e-22	Flavonoids	Flavonoids
chrysoeriol O-hexoside II	luteolin-O-malonylhexoside	0.932591	5.48233e-22	Flavonoids	Flavonoids
quercetin-3-O-rhamnoside-7-O-rhamnoside II	tricin 5-O-glucoside	0.931914	6.84746e-22	Flavonoids	Flavonoids
isorhamnetin	kaempferide	0.93173	7.27023e-22	Flavonoids	Flavonoids
coumaric acid III	p-coumaroyl quinic acid	0.931658	7.44277e-22	hydroxycinnamate derivatives	hydroxycinnamate derivatives
2-amino-1,3-eicosanediol	dodecyl (dimethyl) amine oxide	0.931568	7.66379e-22	Others	Others
chrysoeriol O-hexoside I	quercetin 3-galactoside	0.931394	8.10993e-22	Flavonoids	Flavonoids
delphinidin 3,5-diglucoside	luteolin	0.931244	8.51441e-22	Flavonoids	Flavonoids
isorhamnetin	tricin 7-O-glucoside	0.930631	1.03725e-21	Flavonoids	Flavonoids
feruloyl-O-glucoside I	p-coumaroyl quinic acid	0.930597	1.04883e-21	hydroxycinnamate derivatives	hydroxycinnamate derivatives
quercetin 3-galactoside	quercetin-3-O-rhamnoside-7-O-rhamnoside II	0.930292	1.15627e-21	Flavonoids	Flavonoids
quercetin-3-O-rhamnoside	tricin 4'-O-(syringyl alcohol)ether O-hexoside	0.930086	1.23465e-21	Flavonoids	Flavonoids
adenosine	adenosine 5'-monophosphate	0.929778	1.36154e-21	Nucleotides	Nucleotides
luteolin-O-malonylhexoside	quercetin-3-O-rhamnoside-7-O-glucoside	0.929577	1.45079e-21	Flavonoids	Flavonoids
tricin 4'-O-(syringyl alcohol)ether O-hexoside	tricin 7-O-(6''-O-malonyl)-β-D-glucopyranoside	0.929338	1.56402e-21	Flavonoids	Flavonoids
guanosine 5'-phosphate	uridine monophosphate (UMP)	0.929294	1.58617e-21	Nucleotides	Nucleotides
tetradecylamine	N,N'-dicyclohexylurea	0.929197	1.63515e-21	Lipids	Others
delphinidin-3-O-(6''-O-rhamnopyranosyl-glucopyranoside)	kaempferol-3-O-glucoside	0.928576	1.98493e-21	Flavonoids	Flavonoids
quercetin-3-O-rhamnoside-7-O-glucoside	tricin 5-O-glucoside	0.928418	2.08513e-21	Flavonoids	Flavonoids
guanosine 3',5'-cyclic phosphate	guanosine 5'-phosphate	0.928323	2.14726e-21	Nucleotides	Nucleotides
tricin 7-O-(6''-O-malonyl)-β-D-glucopyranoside	tricin-O-hexoside-deoxyhexoside	0.928269	2.18343e-21	Flavonoids	Flavonoids
2-amino-1,3-eicosanediol	N,N'-dicyclohexylurea	0.92785	2.48512e-21	Others	Others
quercetin 3-galactoside	quercetin-3-O-rhamnoside-7-O-glucoside	0.927823	2.50583e-21	Flavonoids	Flavonoids
tetradecylamine	2-amino-1,3-octadecanediol	0.92743	2.82764e-21	Lipids	Others
isorhamnetin-O-rhamnoside-O-rhamnoside	luteolin	0.926908	3.31539e-21	Flavonoids	Flavonoids
isorhamnetin-O-rhamnoside-O-rhamnoside	myristic acid	0.926676	3.55719e-21	Flavonoids	Lipids
quercetin 3-galactoside	p-coumaroyl quinic acid	0.926578	3.66414e-21	Flavonoids	hydroxycinnamate derivatives
proline	dodecyl (dimethyl) amine oxide	0.926468	3.78787e-21	Amino acids	Others
quercetin-3-O-rhamnoside	tricin-O-hexoside-deoxyhexoside	0.926429	3.83285e-21	Flavonoids	Flavonoids
1-LysoPC(18:2)	1-LysoPC(18:3)	0.926337	3.93993e-21	Lipids	Lipids
fumarate	malic acid	0.926302	3.98261e-21	Carbohydrates	Carbohydrates
isorhamnetin-O-rhamnoside-O-rhamnoside	kaempferol	0.92627	4.02058e-21	Flavonoids	Flavonoids
arginine	lysine	0.926161	4.15416e-21	Amino acids	Amino acids
kaempferol-3-O-neohesperidoside-7-O-rhamnoside	tricin 7-O-glucoside	0.926042	4.30549e-21	Flavonoids	Flavonoids
glutamic acid	pipecolic acid	0.926017	4.33848e-21	Amino acids	Amino acids
methylbenzoate	tricin 7-O-(6''-O-malonyl)-β-D-glucopyranoside	0.925968	4.40197e-21	benzene derivatives	Flavonoids
nonic acid	adenosine 5'-monophosphate	0.925813	4.61201e-21	Lipids	Nucleotides
proline	N,N'-dicyclohexylurea	0.925526	5.02429e-21	Amino acids	Others
cysteine	isorhamnetin	0.925075	5.74347e-21	Amino acids	Flavonoids
2-amino-1,3,4,5-eicosanetetrol	N,N'-dicyclohexylurea	0.92484	6.15805e-21	Others	Others
tricin	tricin 5-O-glucoside	0.924637	6.53626e-21	Flavonoids	Flavonoids
13(S)-HOTrE	punicic acid	0.924457	6.8912e-21	Lipids	Lipids
proline	2-amino-1,3-octadecanediol	0.924285	7.24948e-21	Amino acids	Others
2-LysoPC(16:0)	sterebin L	0.923991	7.89851e-21	Lipids	Lipids
coumaric acid hexoside III	p-coumaroyl quinic acid	0.923763	8.44086e-21	hydroxycinnamate derivatives	hydroxycinnamate derivatives
cysteine	chrysoeriol O-hexoside II	0.923756	8.45814e-21	Amino acids	Flavonoids
delphinidin-3-O-(6''-O-rhamnopyranosyl-glucopyranoside)	kaempferide	0.92315	1.00818e-20	Flavonoids	Flavonoids
2-LysoPC(18:3)	2-LysoPE(18:3)	0.922647	1.16476e-20	Lipids	Lipids
chrysoeriol O-hexoside I	isorhamnetin	0.922372	1.2602e-20	Flavonoids	Flavonoids
quercetin-3-O-rhamnoside-7-O-rhamnoside II	tricin 7-O-glucoside	0.921925	1.43082e-20	Flavonoids	Flavonoids
kaempferide	kaempferol	0.921778	1.49187e-20	Flavonoids	Flavonoids
chrysoeriol O-hexoside II	tricin 4'-O-(syringyl alcohol)ether O-hexoside	0.921704	1.52361e-20	Flavonoids	Flavonoids
delphinidin-3-O-(6''-O-rhamnopyranosyl-glucopyranoside)	quercetin-3-O-rhamnoside	0.921205	1.7535e-20	Flavonoids	Flavonoids
kaempferol-3-O-glucoside	myristic acid	0.921089	1.81175e-20	Flavonoids	Lipids
luteolin-O-malonylhexoside	quercetin-3-O-rhamnoside-7-O-rhamnoside II	0.921068	1.82226e-20	Flavonoids	Flavonoids
isorhamnetin	quercetin-3-O-rhamnoside-7-O-glucoside	0.920956	1.88041e-20	Flavonoids	Flavonoids
pipecolic acid	trigonelline (N'-methylnicotinate)	0.920875	1.92335e-20	Amino acids	Cofactors
quercetin	tricin 5-O-glucoside	0.920187	2.32959e-20	Flavonoids	Flavonoids
cysteine	quercetin-3-O-rhamnoside	0.920176	2.33686e-20	Amino acids	Flavonoids
kaempferide	tricin 7-O-(6''-O-malonyl)-β-D-glucopyranoside	0.919922	2.50687e-20	Flavonoids	Flavonoids
isoorientin 2''-O-glucoside	luteolin	0.919454	2.85163e-20	Flavonoids	Flavonoids
coumaric acid I	inosine	0.919413	2.88388e-20	hydroxycinnamate derivatives	Nucleotides
kaempferol-3-O-neohesperidoside-7-O-rhamnoside	quercetin 3-galactoside	0.919354	2.93095e-20	Flavonoids	Flavonoids
1-LysoPC(18:1)	1-LysoPC(18:2)	0.919303	2.97216e-20	Lipids	Lipids
quercetin 3-galactoside	tricin-O-hexoside-deoxyhexoside	0.919066	3.17137e-20	Flavonoids	Flavonoids
quercetin-3-O-rhamnoside-7-O-rhamnoside II	tricin 7-O-(6''-O-malonyl)-β-D-glucopyranoside	0.918889	3.32852e-20	Flavonoids	Flavonoids
tricin	tricin 7-O-glucoside	0.918764	3.44372e-20	Flavonoids	Flavonoids
tetradecylamine	2-amino-1,3,4,5-eicosanetetrol	0.918608	3.59311e-20	Lipids	Others
homoserine	phthalic acid mono-2-ethylhexyl ester	0.918514	3.68598e-20	Amino acids	Lipids
feruloylquinic acid II	coumaric acid I	0.918472	3.72829e-20	hydroxycinnamate derivatives	hydroxycinnamate derivatives
N-acetylmethionine	succinyladenosine	0.918448	3.75262e-20	Amino acids	Nucleotides
methylbenzoate	isorhamnetin	0.918439	3.76202e-20	benzene derivatives	Flavonoids
chrysoeriol O-hexoside I	tricin 5-O-glucoside	0.918184	4.03039e-20	Flavonoids	Flavonoids
quercetin-3-O-rhamnoside-7-O-glucoside	tricin 7-O-(6''-O-malonyl)-β-D-glucopyranoside	0.917922	4.32614e-20	Flavonoids	Flavonoids
cysteine	myristic acid	0.917881	4.37415e-20	Amino acids	Lipids
pipecolic acid	N,N'-dicyclohexylurea	0.917783	4.49031e-20	Amino acids	Others
glutamyl-leucine	coumaric acid hexoside I	0.91766	4.64185e-20	Amino acids	hydroxycinnamate derivatives
kaempferide	tricin 7-O-glucoside	0.917634	4.67338e-20	Flavonoids	Flavonoids
adenosine	uridine monophosphate (UMP)	0.917569	4.75612e-20	Nucleotides	Nucleotides
chrysoeriol O-hexoside I	delphinidin-3-O-(6''-O-rhamnopyranosyl-glucopyranoside)	0.916836	5.78264e-20	Flavonoids	Flavonoids
isoorientin 2''-O-glucoside	kaempferol-3-O-glucoside	0.916616	6.13012e-20	Flavonoids	Flavonoids
chrysoeriol O-hexoside II	p-coumaroyl quinic acid	0.916436	6.42915e-20	Flavonoids	hydroxycinnamate derivatives
feruloylquinic acid II	coumaric acid hexoside I	0.916326	6.61987e-20	hydroxycinnamate derivatives	hydroxycinnamate derivatives
adenine	guanosine 3',5'-cyclic phosphate	0.91597	7.26925e-20	Nucleotides	Nucleotides
luteolin	myristic acid	0.915959	7.29102e-20	Flavonoids	Lipids
myristic acid	inosine	0.915626	7.95671e-20	Lipids	Nucleotides
glutamyl-leucine	coumaric acid I	0.915116	9.087e-20	Amino acids	hydroxycinnamate derivatives
coumaric acid I	sinapic acid I	0.914932	9.53202e-20	hydroxycinnamate derivatives	hydroxycinnamate derivatives
arginine	methionine	0.914724	1.00595e-19	Amino acids	Amino acids
2-LysoPC(18:1)	2-LysoPC(18:3)	0.91464	1.02809e-19	Lipids	Lipids
asparagine	luteolin-O-malonylhexoside	0.914607	1.03683e-19	Amino acids	Flavonoids
delphinidin 3,5-diglucoside	kaempferol-3-O-neohesperidoside-7-O-rhamnoside	0.914505	1.06466e-19	Flavonoids	Flavonoids
isorhamnetin	kaempferol-3-O-glucoside	0.914403	1.09289e-19	Flavonoids	Flavonoids
isoorientin 2''-O-glucoside	luteolin-O-malonylhexoside	0.914359	1.10541e-19	Flavonoids	Flavonoids
pipecolic acid	2-amino-1,3-octadecanediol	0.91371	1.30577e-19	Amino acids	Others
chalcone 2'-O-glucoside	caffeic acid-O-hexoside II	0.91353	1.36721e-19	Flavonoids	hydroxycinnamate derivatives
chrysoeriol O-hexoside II	coumaric acid hexoside I	0.913317	1.44339e-19	Flavonoids	hydroxycinnamate derivatives
coumaric acid II	feruloyl-O-glucoside II	0.913091	1.52863e-19	hydroxycinnamate derivatives	hydroxycinnamate derivatives
quercetin	quercetin 3-galactoside	0.912933	1.59101e-19	Flavonoids	Flavonoids
benzoic acid	caffeic acid	0.912925	1.59444e-19	benzene derivatives	hydroxycinnamate derivatives
N-acetylmethionine	adenine	0.912672	1.69972e-19	Amino acids	Nucleotides
methylbenzoate	delphinidin 3,5-diglucoside	0.912306	1.86382e-19	benzene derivatives	Flavonoids
kaempferol-3-O-glucoside	quercetin 3-galactoside	0.912235	1.89703e-19	Flavonoids	Flavonoids
tricin 5-O-glucoside	tricin-O-hexoside-deoxyhexoside	0.91222	1.90423e-19	Flavonoids	Flavonoids
adenosine 5'-monophosphate	guanosine	0.912201	1.91362e-19	Nucleotides	Nucleotides
p-coumaroyl quinic acid	myristic acid	0.911666	2.18731e-19	hydroxycinnamate derivatives	Lipids
adenosine	guanosine	0.910869	2.66595e-19	Nucleotides	Nucleotides
asparagine	kaempferol	0.910612	2.84049e-19	Amino acids	Flavonoids
tricin 5-O-glucoside	p-coumaroyl quinic acid	0.910482	2.93329e-19	Flavonoids	hydroxycinnamate derivatives
isoorientin 2''-O-glucoside	kaempferol	0.910276	3.08516e-19	Flavonoids	Flavonoids
coumaric acid hexoside I	sinapic acid I	0.910218	3.12947e-19	hydroxycinnamate derivatives	hydroxycinnamate derivatives
cysteine	isorhamnetin-O-rhamnoside-O-rhamnoside	0.910089	3.23019e-19	Amino acids	Flavonoids
chrysoeriol O-hexoside II	tricin 7-O-(6''-O-malonyl)-β-D-glucopyranoside	0.910023	3.28224e-19	Flavonoids	Flavonoids
1-LysoPC(18:3)	1-LysoPE(18:2)	0.909922	3.36448e-19	Lipids	Lipids
glutamyl-leucine	isorhamnetin-O-rutinoside II	0.909852	3.42225e-19	Amino acids	Flavonoids
coumaric acid I	myristic acid	0.909744	3.51414e-19	hydroxycinnamate derivatives	Lipids
isorhamnetin	luteolin	0.9097	3.55161e-19	Flavonoids	Flavonoids
adenosine	guanosine 3',5'-cyclic phosphate	0.909226	3.98523e-19	Nucleotides	Nucleotides
2-amino-1,3,4-tetradecanetriol	N,N'-dicyclohexylurea	0.908872	4.3423e-19	Others	Others
quercetin-3-O-rhamnoside	myristic acid	0.908815	4.40181e-19	Flavonoids	Lipids
chrysoeriol O-hexoside II	coumaric acid I	0.908671	4.55781e-19	Flavonoids	hydroxycinnamate derivatives
tetradecylamine	dodecyl (dimethyl) amine oxide	0.908422	4.83814e-19	Lipids	Others
linoleic acid	linolenic acid	0.908285	4.99992e-19	Lipids	Lipids
coumaric acid hexoside I	inosine	0.907869	5.52357e-19	hydroxycinnamate derivatives	Nucleotides
coumaric acid hexoside I	myristic acid	0.907854	5.54393e-19	hydroxycinnamate derivatives	Lipids
aspartate	trigonelline (N'-methylnicotinate)	0.907511	6.01584e-19	Amino acids	Cofactors
N-acetylmethionine	guanosine 5'-phosphate	0.907027	6.74675e-19	Amino acids	Nucleotides
pipecolic acid	2-amino-1,3-eicosanediol	0.906766	7.17572e-19	Amino acids	Others
pipecolic acid	salicylic acid C-glucoside	0.906501	7.63716e-19	Amino acids	benzene derivatives
quercetin-3-O-rhamnoside-7-O-glucoside	tricin 7-O-glucoside	0.906282	8.03864e-19	Flavonoids	Flavonoids
guanosine	succinyladenosine	0.90596	8.6684e-19	Nucleotides	Nucleotides
hypoxanthine	uracil	0.905705	9.20017e-19	Nucleotides	Nucleotides
salicylic acid C-glucoside	luteolin-O-malonylhexoside	0.905629	9.36432e-19	benzene derivatives	Flavonoids
luteolin	quercetin 3-galactoside	0.905317	1.00682e-18	Flavonoids	Flavonoids
cysteine	quercetin 3-galactoside	0.905144	1.04802e-18	Amino acids	Flavonoids
pipecolic acid	dodecyl (dimethyl) amine oxide	0.90459	1.19088e-18	Amino acids	Others
kaempferol	quercetin-3-O-rhamnoside	0.904382	1.24907e-18	Flavonoids	Flavonoids
delphinidin-3-O-(6''-O-rhamnopyranosyl-glucopyranoside)	quercetin 3-galactoside	0.90371	1.45657e-18	Flavonoids	Flavonoids
quercetin	tricin 7-O-(6''-O-malonyl)-β-D-glucopyranoside	0.903661	1.47289e-18	Flavonoids	Flavonoids
nonic acid	guanosine 3',5'-cyclic phosphate	0.903593	1.49578e-18	Lipids	Nucleotides
glutamyl-leucine	isorhamnetin-O-rutinoside I	0.903572	1.50311e-18	Amino acids	Flavonoids
1-LysoPC(16:0)	1-LysoPC(18:1)	0.903428	1.55309e-18	Lipids	Lipids
chrysoeriol O-hexoside I	p-coumaroyl quinic acid	0.903373	1.57277e-18	Flavonoids	hydroxycinnamate derivatives
kaempferide	tricin-O-hexoside-deoxyhexoside	0.903204	1.63426e-18	Flavonoids	Flavonoids
quercetin 3-galactoside	tricin	0.902953	1.72978e-18	Flavonoids	Flavonoids
delphinidin-3-O-(6''-O-rhamnopyranosyl-glucopyranoside)	tricin 5-O-glucoside	0.902892	1.75343e-18	Flavonoids	Flavonoids
isorhamnetin-O-rhamnoside-O-rhamnoside	coumaric acid hexoside I	0.902872	1.76137e-18	Flavonoids	hydroxycinnamate derivatives
kaempferide	luteolin-O-malonylhexoside	0.902646	1.85344e-18	Flavonoids	Flavonoids
delphinidin-3-O-(6''-O-rhamnopyranosyl-glucopyranoside)	tricin 4'-O-(syringyl alcohol)ether O-hexoside	0.902395	1.96138e-18	Flavonoids	Flavonoids
nonic acid	guanosine	0.902194	2.05158e-18	Lipids	Nucleotides
isorhamnetin	p-coumaroyl quinic acid	0.902103	2.09403e-18	Flavonoids	hydroxycinnamate derivatives
cysteine	chrysoeriol O-hexoside I	0.90191	2.18631e-18	Amino acids	Flavonoids
quercetin-3-O-rhamnoside	p-coumaroyl quinic acid	0.901854	2.21389e-18	Flavonoids	hydroxycinnamate derivatives
chrysoeriol O-hexoside II	tricin-O-hexoside-deoxyhexoside	0.901189	2.56704e-18	Flavonoids	Flavonoids
pipecolic acid	phthalic acid mono-2-ethylhexyl ester	0.901136	2.59706e-18	Amino acids	Lipids
trigonelline (N'-methylnicotinate)	inosine	0.90104	2.65291e-18	Cofactors	Nucleotides
salicylic acid C-glucoside	kaempferol-3-O-glucoside	0.900989	2.68347e-18	benzene derivatives	Flavonoids
adenosine	succinyladenosine	0.900911	2.72971e-18	Nucleotides	Nucleotides
coumaric acid III	inosine	0.900882	2.74763e-18	hydroxycinnamate derivatives	Nucleotides
quercetin-3-O-rhamnoside-7-O-rhamnoside II	tricin-O-hexoside-deoxyhexoside	0.900873	2.75299e-18	Flavonoids	Flavonoids
delphinidin-3-O-(6''-O-rhamnopyranosyl-glucopyranoside)	quercetin	0.900671	2.87825e-18	Flavonoids	Flavonoids
tetradecylamine	2-amino-1,3,4-tetradecanetriol	0.900548	2.9577e-18	Lipids	Others
pipecolic acid	4-nitrophenol	0.900281	3.13616e-18	Amino acids	benzene derivatives
methylbenzoate	quercetin-3-O-rhamnoside	0.900029	3.31434e-18	benzene derivatives	Flavonoids
chrysoeriol O-hexoside II	tricin 7-O-glucoside	0.89955	3.68053e-18	Flavonoids	Flavonoids
1-LysoPC(18:2)	1-LysoPE(18:3)	0.899535	3.69246e-18	Lipids	Lipids
salicylic acid C-glucoside	luteolin	0.899525	3.70051e-18	benzene derivatives	Flavonoids
quercetin 3-galactoside	myristic acid	0.899516	3.70733e-18	Flavonoids	Lipids
cysteine	tricin 4'-O-(syringyl alcohol)ether O-hexoside	0.899336	3.85601e-18	Amino acids	Flavonoids
luteolin-O-malonylhexoside	quercetin-3-O-rhamnoside	0.8989	4.23871e-18	Flavonoids	Flavonoids
syringetin 3-O-glucoside	tricin 7-O-glucoside	0.898877	4.2596e-18	Flavonoids	Flavonoids
quercetin	quercetin-3-O-rhamnoside	0.898798	4.3328e-18	Flavonoids	Flavonoids
chrysoeriol O-hexoside I	coumaric acid hexoside I	0.898616	4.507e-18	Flavonoids	hydroxycinnamate derivatives
nonic acid	adenosine	0.898359	4.76286e-18	Lipids	Nucleotides
trigonelline (N'-methylnicotinate)	p-coumaroyl quinic acid	0.898298	4.82631e-18	Cofactors	hydroxycinnamate derivatives
asparagine	pipecolic acid	0.898246	4.88035e-18	Amino acids	Amino acids
syringetin 3-O-glucoside	tricin 7-O-(6''-(E)-sinapoyl)-β-D-glucopyranoside	0.897915	5.23998e-18	Flavonoids	Flavonoids
kaempferide	myristic acid	0.897792	5.37994e-18	Flavonoids	Lipids
methylbenzoate	tricin 7-O-glucoside	0.897726	5.45605e-18	benzene derivatives	Flavonoids
tricin	tricin 4'-O-(syringyl alcohol)ether O-hexoside	0.897377	5.87743e-18	Flavonoids	Flavonoids
proline	phthalic acid mono-2-ethylhexyl ester	0.897243	6.04766e-18	Amino acids	Lipids
coumaric acid hexoside II	feruloyl-O-glucoside II	0.897137	6.18567e-18	hydroxycinnamate derivatives	hydroxycinnamate derivatives
trigonelline (N'-methylnicotinate)	feruloyl-O-glucoside I	0.897116	6.21328e-18	Cofactors	hydroxycinnamate derivatives
salicylic acid C-glucoside	kaempferol	0.897092	6.24554e-18	benzene derivatives	Flavonoids
methylbenzoate	tricin 4'-O-(syringyl alcohol)ether O-hexoside	0.897061	6.28674e-18	benzene derivatives	Flavonoids
delphinidin 3,5-diglucoside	tricin	0.896794	6.65237e-18	Flavonoids	Flavonoids
kaempferol-3-O-glucoside	tricin 5-O-glucoside	0.896718	6.76051e-18	Flavonoids	Flavonoids
isorhamnetin-O-rhamnoside-O-rhamnoside	coumaric acid I	0.896644	6.86736e-18	Flavonoids	hydroxycinnamate derivatives
kaempferide	tricin 4'-O-(syringyl alcohol)ether O-hexoside	0.896641	6.87221e-18	Flavonoids	Flavonoids
trigonelline (N'-methylnicotinate)	chrysoeriol O-hexoside I	0.896633	6.88348e-18	Cofactors	Flavonoids
delphinidin-3-O-(6''-O-rhamnopyranosyl-glucopyranoside)	quercetin-3-O-rhamnoside-7-O-rhamnoside II	0.896391	7.24485e-18	Flavonoids	Flavonoids
delphinidin-3-O-(6''-O-rhamnopyranosyl-glucopyranoside)	isorhamnetin	0.896101	7.70137e-18	Flavonoids	Flavonoids
glutamic acid	proline	0.896046	7.78965e-18	Amino acids	Amino acids
trigonelline (N'-methylnicotinate)	chrysoeriol O-hexoside II	0.896043	7.79543e-18	Cofactors	Flavonoids
coumaric acid I	feruloyl-O-glucoside I	0.895907	8.02124e-18	hydroxycinnamate derivatives	hydroxycinnamate derivatives
proline	2-amino-1,3-eicosanediol	0.895651	8.46318e-18	Amino acids	Others
homoserine	proline	0.895569	8.61008e-18	Amino acids	Amino acids
asparagine	ornithine	0.895387	8.94296e-18	Amino acids	Amino acids
kaempferol-3-O-glucoside	coumaric acid hexoside I	0.895111	9.47337e-18	Flavonoids	hydroxycinnamate derivatives
tricin 4'-O-(syringyl alcohol)ether O-hexoside	tricin 7-O-glucoside	0.895063	9.56852e-18	Flavonoids	Flavonoids
salicylic acid C-glucoside	chrysoeriol O-hexoside I	0.895	9.69405e-18	benzene derivatives	Flavonoids
quercetin-3-O-rhamnoside	linoleic acid	0.894865	9.97124e-18	Flavonoids	Lipids
isorhamnetin	quercetin	0.894791	1.0124e-17	Flavonoids	Flavonoids
chrysoeriol O-hexoside I	coumaric acid I	0.894357	1.10778e-17	Flavonoids	hydroxycinnamate derivatives
9-OxoOTrE	stearidonic acid	0.894256	1.13097e-17	Lipids	Lipids
delphinidin-3-O-(6''-O-rhamnopyranosyl-glucopyranoside)	kaempferol	0.893873	1.22384e-17	Flavonoids	Flavonoids
coumaric acid hexoside I	coumaric acid hexoside III	0.89368	1.2734e-17	hydroxycinnamate derivatives	hydroxycinnamate derivatives
luteolin	coumaric acid hexoside I	0.893544	1.30939e-17	Flavonoids	hydroxycinnamate derivatives
chrysoeriol C-arabinosyl-C-arabinoside	quercetin-3-O-rhamnosyl(1--2)-glucoside-7-O-rhamnoside	0.893388	1.35183e-17	Flavonoids	Flavonoids
chrysoeriol O-hexoside II	feruloyl-O-glucoside I	0.89331	1.37365e-17	Flavonoids	hydroxycinnamate derivatives
delphinidin 3,5-diglucoside	tricin-O-hexoside-deoxyhexoside	0.893292	1.37876e-17	Flavonoids	Flavonoids
9-HOTrE	9-OxoOTrE	0.893074	1.44142e-17	Lipids	Lipids
kaempferide	quercetin	0.892981	1.46908e-17	Flavonoids	Flavonoids
isovitexin (apigenin-6-C-glucoside)	caffeic acid-O-hexoside II	0.892205	1.71975e-17	Flavonoids	hydroxycinnamate derivatives
quercetin-3-O-rhamnoside-7-O-glucoside	tricin 4'-O-(syringyl alcohol)ether O-hexoside	0.892092	1.75964e-17	Flavonoids	Flavonoids
chrysoeriol O-hexoside I	tricin-O-hexoside-deoxyhexoside	0.891941	1.81411e-17	Flavonoids	Flavonoids
isorhamnetin-O-rhamnoside-O-rhamnoside	quercetin-3-O-rhamnoside	0.8919	1.82891e-17	Flavonoids	Flavonoids
delphinidin 3,5-diglucoside	myristic acid	0.891819	1.85936e-17	Flavonoids	Lipids
luteolin	tricin 5-O-glucoside	0.891619	1.93542e-17	Flavonoids	Flavonoids
isovitexin 2''-O-(6'''-(E)- feruloyl)-glucopyranoside	coumaric acid I	0.891618	1.93609e-17	Flavonoids	hydroxycinnamate derivatives
isorhamnetin-O-rhamnoside-O-rhamnoside	linoleic acid	0.891435	2.00832e-17	Flavonoids	Lipids
chrysoeriol O-hexoside I	inosine	0.891387	2.02812e-17	Flavonoids	Nucleotides
glutamic acid	raffinose	0.891288	2.06859e-17	Amino acids	Carbohydrates
methylbenzoate	p-coumaroyl quinic acid	0.891269	2.07664e-17	benzene derivatives	hydroxycinnamate derivatives
trigonelline (N'-methylnicotinate)	quercetin-3-O-rhamnoside	0.891156	2.12405e-17	Cofactors	Flavonoids
cysteine	linoleic acid	0.891003	2.19e-17	Amino acids	Lipids
salicylic acid C-glucoside	caffeic acid	0.890921	2.22647e-17	benzene derivatives	hydroxycinnamate derivatives
quercetin	tricin 4'-O-(syringyl alcohol)ether O-hexoside	0.890616	2.3657e-17	Flavonoids	Flavonoids
delphinidin-3-O-(6''-O-rhamnopyranosyl-glucopyranoside)	tricin 7-O-(6''-O-malonyl)-β-D-glucopyranoside	0.890549	2.3976e-17	Flavonoids	Flavonoids
cysteine	coumaric acid III	0.890269	2.53491e-17	Amino acids	hydroxycinnamate derivatives
chrysoeriol O-hexoside I	isoorientin 2''-O-glucoside	0.890055	2.64461e-17	Flavonoids	Flavonoids
asparagine	salicylic acid C-glucoside	0.889959	2.69566e-17	Amino acids	benzene derivatives
chrysoeriol O-hexoside I	linoleic acid	0.889762	2.80243e-17	Flavonoids	Lipids
isoscoparin 2''-O-(6'''-(E)-feruloyl)-glucopyranoside	coumaric acid I	0.889621	2.88167e-17	Flavonoids	hydroxycinnamate derivatives
2-LysoPE(18:2)	2-LysoPE(18:3)	0.889462	2.97339e-17	Lipids	Lipids
naringenin chalcone	tricin 7-O-(6''-O-malonyl)-β-D-glucopyranoside	0.88898	3.26911e-17	Flavonoids	Flavonoids
trigonelline (N'-methylnicotinate)	isorhamnetin-O-rhamnoside-O-rhamnoside	0.888841	3.35938e-17	Cofactors	Flavonoids
kaempferol-3-O-neohesperidoside-7-O-rhamnoside	quercetin	0.888806	3.38213e-17	Flavonoids	Flavonoids
aspartate	isocitrate	0.888752	3.41818e-17	Amino acids	Carbohydrates
1-LysoPC(18:1)	1-LysoPE(18:2)	0.888429	3.64074e-17	Lipids	Lipids
homoserine	sn-glycero-3-phosphocholine	0.888127	3.86165e-17	Amino acids	Lipids
asparagine	proline	0.888077	3.89867e-17	Amino acids	Amino acids
cysteine	tricin 5-O-glucoside	0.888032	3.93313e-17	Amino acids	Flavonoids
aspartate	homoserine	0.887807	4.10895e-17	Amino acids	Amino acids
2-hydroxypalmitate	N,N'-dicyclohexylurea	0.887783	4.12792e-17	Lipids	Others
2-amino-1,3,4-tetradecanetriol	2-amino-1,3-eicosanediol	0.887773	4.13577e-17	Others	Others
isoscoparin 2''-O-(6'''-(E)-feruloyl)-glucopyranoside	coumaric acid hexoside I	0.887671	4.21882e-17	Flavonoids	hydroxycinnamate derivatives
trigonelline (N'-methylnicotinate)	coumaric acid hexoside III	0.887557	4.31227e-17	Cofactors	hydroxycinnamate derivatives
isovitexin 2''-O-(6'''-(E)- feruloyl)-glucopyranoside	coumaric acid hexoside I	0.887489	4.3701e-17	Flavonoids	hydroxycinnamate derivatives
chrysoeriol O-hexoside II	quercetin	0.88734	4.49776e-17	Flavonoids	Flavonoids
astilbin	caffeic acid-O-hexoside II	0.88723	4.59383e-17	Flavonoids	hydroxycinnamate derivatives
tricin 5-O-glucoside	myristic acid	0.887167	4.6501e-17	Flavonoids	Lipids
citrulline	proline	0.886829	4.96196e-17	Amino acids	Amino acids
cysteine	delphinidin 3,5-diglucoside	0.886625	5.16021e-17	Amino acids	Flavonoids
glutamic acid	homoserine	0.886595	5.18998e-17	Amino acids	Amino acids
4-nitrophenol	salicylic acid C-glucoside	0.886519	5.26692e-17	benzene derivatives	benzene derivatives
aspartate	coumaric acid III	0.886343	5.44654e-17	Amino acids	hydroxycinnamate derivatives
N-acetylmethionine	adenosine	0.886207	5.59068e-17	Amino acids	Nucleotides
quercetin	quercetin-3-O-rhamnoside-7-O-glucoside	0.886167	5.63356e-17	Flavonoids	Flavonoids
tricin 4'-O-(syringyl alcohol)ether O-hexoside	feruloylquinic acid II	0.885595	6.28152e-17	Flavonoids	hydroxycinnamate derivatives
4-nitrophenol	citraconate	0.885499	6.39736e-17	benzene derivatives	Carbohydrates
tricin 4'-O-(syringyl alcohol)ether O-hexoside	myristic acid	0.885494	6.4035e-17	Flavonoids	Lipids
kaempferol	myristic acid	0.885453	6.4533e-17	Flavonoids	Lipids
salicylic acid C-glucoside	quercetin-3-O-rhamnoside-7-O-rhamnoside II	0.885347	6.58428e-17	benzene derivatives	Flavonoids
chrysoeriol O-hexoside I	tricin 4'-O-(syringyl alcohol)ether O-hexoside	0.885337	6.59664e-17	Flavonoids	Flavonoids
cysteine	tricin 7-O-(6''-O-malonyl)-β-D-glucopyranoside	0.885306	6.63492e-17	Amino acids	Flavonoids
isorhamnetin	myristic acid	0.885203	6.76537e-17	Flavonoids	Lipids
quercetin	tricin 7-O-glucoside	0.884671	7.48079e-17	Flavonoids	Flavonoids
linolenic acid	pinolenic acid	0.88441	7.85655e-17	Lipids	Lipids
syringetin 3-O-glucoside	tricin 5-O-glucoside	0.88441	7.8573e-17	Flavonoids	Flavonoids
chrysoeriol-C-hexoside-C-pentoside	quercetin-3-O-rhamnosyl(1--2)-glucoside-7-O-rhamnoside	0.884303	8.01677e-17	Flavonoids	Flavonoids
methylbenzoate	tricin-O-hexoside-deoxyhexoside	0.884013	8.46488e-17	benzene derivatives	Flavonoids
nonic acid	succinyladenosine	0.883928	8.6007e-17	Lipids	Nucleotides
chrysoeriol O-hexoside I	tricin 7-O-(6''-O-malonyl)-β-D-glucopyranoside	0.883666	9.03211e-17	Flavonoids	Flavonoids
asparagine	chrysoeriol O-hexoside I	0.883526	9.26947e-17	Amino acids	Flavonoids
proline	2-amino-1,3,4-tetradecanetriol	0.883307	9.65664e-17	Amino acids	Others
cysteine	trigonelline (N'-methylnicotinate)	0.883304	9.66097e-17	Amino acids	Cofactors
luteolin-O-malonylhexoside	myristic acid	0.883297	9.67351e-17	Flavonoids	Lipids
coumaric acid III	feruloyl-O-glucoside I	0.883254	9.75107e-17	hydroxycinnamate derivatives	hydroxycinnamate derivatives
raffinose	quercetin-3-O-rhamnoside-7-O-rhamnoside II	0.883026	1.01728e-16	Carbohydrates	Flavonoids
asparagine	citrulline	0.882882	1.04487e-16	Amino acids	Amino acids
1-LysoPC(18:3)	2-LysoPC(18:3)	0.882712	1.07821e-16	Lipids	Lipids
feruloyl-O-glucoside I	inosine	0.882512	1.11887e-16	hydroxycinnamate derivatives	Nucleotides
2-amino-1,3,4,5-eicosanetetrol	2-amino-1,3-eicosanediol	0.882452	1.1313e-16	Others	Others
chrysoeriol O-hexoside II	coumaric acid III	0.882229	1.17884e-16	Flavonoids	hydroxycinnamate derivatives
cysteine	tricin-O-hexoside-deoxyhexoside	0.882216	1.18153e-16	Amino acids	Flavonoids
coumaric acid I	p-coumaroyl quinic acid	0.882208	1.18329e-16	hydroxycinnamate derivatives	hydroxycinnamate derivatives
chrysoeriol O-hexoside II	inosine	0.881981	1.23385e-16	Flavonoids	Nucleotides
cysteine	p-coumaroyl quinic acid	0.881933	1.24462e-16	Amino acids	hydroxycinnamate derivatives
luteolin	tricin 4'-O-(syringyl alcohol)ether O-hexoside	0.881912	1.24958e-16	Flavonoids	Flavonoids
chrysoeriol O-hexoside II	linoleic acid	0.881812	1.27272e-16	Flavonoids	Lipids
coumaric acid hexoside III	inosine	0.8818	1.27548e-16	hydroxycinnamate derivatives	Nucleotides
delphinidin 3,5-diglucoside	kaempferol	0.881639	1.31362e-16	Flavonoids	Flavonoids
kaempferol-3-O-glucoside	tricin 4'-O-(syringyl alcohol)ether O-hexoside	0.881635	1.31464e-16	Flavonoids	Flavonoids
phthalic acid mono-2-ethylhexyl ester	dodecyl (dimethyl) amine oxide	0.881625	1.31702e-16	Lipids	Others
kaempferol-3-O-neohesperidoside-7-O-rhamnoside	tricin 4'-O-(syringyl alcohol)ether O-hexoside	0.881469	1.35521e-16	Flavonoids	Flavonoids
delphinidin 3,5-diglucoside	p-coumaroyl quinic acid	0.881191	1.42587e-16	Flavonoids	hydroxycinnamate derivatives
quercetin 3-galactoside	feruloyl-O-glucoside I	0.881145	1.43781e-16	Flavonoids	hydroxycinnamate derivatives
syringetin 3-O-glucoside	tricin 7-O-(6''-O-malonyl)-β-D-glucopyranoside	0.881081	1.4547e-16	Flavonoids	Flavonoids
coumaric acid hexoside III	coumaric acid I	0.881009	1.4738e-16	hydroxycinnamate derivatives	hydroxycinnamate derivatives
2-LysoPC(18:2)	2-LysoPE(18:3)	0.880941	1.49237e-16	Lipids	Lipids
isorhamnetin	linoleic acid	0.880853	1.51636e-16	Flavonoids	Lipids
coumaric acid hexoside I	feruloyl-O-glucoside I	0.880798	1.53153e-16	hydroxycinnamate derivatives	hydroxycinnamate derivatives
quercetin-3-O-rhamnoside	coumaric acid III	0.880252	1.69106e-16	Flavonoids	hydroxycinnamate derivatives
proline	coumaric acid III	0.879907	1.79965e-16	Amino acids	hydroxycinnamate derivatives
homoserine	2-amino-1,3-eicosanediol	0.87983	1.82495e-16	Amino acids	Others
delphinidin-3-O-(6''-O-rhamnopyranosyl-glucopyranoside)	luteolin-O-malonylhexoside	0.879813	1.83043e-16	Flavonoids	Flavonoids
tryptophan	tyrosine	0.879529	1.92641e-16	Amino acids	Amino acids
tricin 4'-O-(syringyl alcohol)ether O-hexoside	p-coumaroyl quinic acid	0.879492	1.93932e-16	Flavonoids	hydroxycinnamate derivatives
isoorientin 2''-O-glucoside	coumaric acid hexoside I	0.87942	1.96471e-16	Flavonoids	hydroxycinnamate derivatives
feruloyl-O-glucoside I	myristic acid	0.879038	2.10386e-16	hydroxycinnamate derivatives	Lipids
13-HODE + 9-HODE	9-OxoOTrE	0.879034	2.10534e-16	Lipids	Lipids
4-nitrophenol	2-amino-1,3-eicosanediol	0.878852	2.17507e-16	benzene derivatives	Others
tricin 4'-O-(syringyl alcohol)ether O-hexoside	tricin-O-hexoside-deoxyhexoside	0.878834	2.18195e-16	Flavonoids	Flavonoids
feruloylquinic acid II	1-LysoPC(16:0)	0.878718	2.22761e-16	hydroxycinnamate derivatives	Lipids
cysteine	kaempferol-3-O-glucoside	0.878694	2.23705e-16	Amino acids	Flavonoids
citrulline	pipecolic acid	0.878599	2.27555e-16	Amino acids	Amino acids
tricin 5-O-glucoside	tricin 7-O-(6''-(E)-sinapoyl)-β-D-glucopyranoside	0.878594	2.27762e-16	Flavonoids	Flavonoids
aspartate	phthalic acid mono-2-ethylhexyl ester	0.878344	2.38135e-16	Amino acids	Lipids
coumaric acid hexoside III	feruloyl-O-glucoside I	0.878286	2.40567e-16	hydroxycinnamate derivatives	hydroxycinnamate derivatives
kaempferol-3-O-glucoside	coumaric acid I	0.878182	2.45082e-16	Flavonoids	hydroxycinnamate derivatives
2-aminoadipic acid	valine	0.877866	2.59226e-16	Amino acids	Amino acids
p-coumaroyl quinic acid	inosine	0.877808	2.61864e-16	hydroxycinnamate derivatives	Nucleotides
methylbenzoate	chrysoeriol O-hexoside II	0.877769	2.63675e-16	benzene derivatives	Flavonoids
cysteine	1-LysoPC(14:0)	0.87751	2.76036e-16	Amino acids	Lipids
cysteine	salicylic acid	0.877507	2.76214e-16	Amino acids	benzene derivatives
chrysoeriol O-hexoside II	coumaric acid hexoside III	0.877355	2.83732e-16	Flavonoids	hydroxycinnamate derivatives
ornithine	proline	0.877337	2.84604e-16	Amino acids	Amino acids
feruloylquinic acid II	1-LysoPE(18:3)	0.877181	2.92528e-16	hydroxycinnamate derivatives	Lipids
proline	2-amino-1,3,4,5-eicosanetetrol	0.877077	2.97973e-16	Amino acids	Others
tricin 7-O-(6''-(E)-sinapoyl)-β-D-glucopyranoside	tricin 7-O-glucoside	0.87684	3.10625e-16	Flavonoids	Flavonoids
ornithine	pipecolic acid	0.876673	3.19874e-16	Amino acids	Amino acids
isorhamnetin	coumaric acid III	0.876638	3.21807e-16	Flavonoids	hydroxycinnamate derivatives
guanine	guanosine 5'-phosphate	0.876405	3.35212e-16	Nucleotides	Nucleotides
methylbenzoate	naringenin	0.876246	3.44655e-16	benzene derivatives	Flavonoids
quercetin	quercetin-3-O-rhamnoside-7-O-rhamnoside II	0.876198	3.47599e-16	Flavonoids	Flavonoids
citrulline	2-amino-1,3-octadecanediol	0.876016	3.58758e-16	Amino acids	Others
quercetin-3-O-rhamnoside-7-O-rhamnoside II	tricin 4'-O-(syringyl alcohol)ether O-hexoside	0.876012	3.59008e-16	Flavonoids	Flavonoids
coumaric acid hexoside I	p-coumaroyl quinic acid	0.875998	3.59928e-16	hydroxycinnamate derivatives	hydroxycinnamate derivatives
methylbenzoate	5'-deoxy-5'-(methylthio)adenosine	0.875817	3.71456e-16	benzene derivatives	Nucleotides
chrysoeriol O-hexoside II	isoorientin 2''-O-glucoside	0.875791	3.73126e-16	Flavonoids	Flavonoids
quercetin-3-O-rhamnoside-7-O-glucoside	tricin-O-hexoside-deoxyhexoside	0.875714	3.78176e-16	Flavonoids	Flavonoids
adenosine 5'-monophosphate	guanine	0.875652	3.82259e-16	Nucleotides	Nucleotides
trigonelline (N'-methylnicotinate)	myristic acid	0.875648	3.82532e-16	Cofactors	Lipids
coumaric acid hexoside I	coumaric acid III	0.875606	3.85331e-16	hydroxycinnamate derivatives	hydroxycinnamate derivatives
isorhamnetin-O-rhamnoside-O-rhamnoside	kaempferide	0.875452	3.95759e-16	Flavonoids	Flavonoids
asparagine	kaempferol-3-O-glucoside	0.875332	4.04093e-16	Amino acids	Flavonoids
isoorientin 2''-O-glucoside	quercetin-3-O-rhamnoside-7-O-glucoside	0.875181	4.14786e-16	Flavonoids	Flavonoids
glutamic acid	phthalic acid mono-2-ethylhexyl ester	0.875169	4.15653e-16	Amino acids	Lipids
trigonelline (N'-methylnicotinate)	quercetin 3-galactoside	0.874814	4.4194e-16	Cofactors	Flavonoids
tryptophan	indole	0.874718	4.49318e-16	Amino acids	benzene derivatives
adenine	adenosine	0.874686	4.51791e-16	Nucleotides	Nucleotides
kaempferide	p-coumaroyl quinic acid	0.874457	4.69944e-16	Flavonoids	hydroxycinnamate derivatives
isoorientin 2''-O-glucoside	isorhamnetin-O-rhamnoside-O-rhamnoside	0.874446	4.70887e-16	Flavonoids	Flavonoids
p-coumaroyl quinic acid	5'-deoxy-5'-(methylthio)adenosine	0.873916	5.15721e-16	hydroxycinnamate derivatives	Nucleotides
aspartate	2-amino-1,3-eicosanediol	0.873821	5.24135e-16	Amino acids	Others
aspartate	salicylic acid C-glucoside	0.873707	5.3447e-16	Amino acids	benzene derivatives
luteolin	coumaric acid I	0.873082	5.94603e-16	Flavonoids	hydroxycinnamate derivatives
kaempferol-3-O-glucoside	p-coumaroyl quinic acid	0.873066	5.9624e-16	Flavonoids	hydroxycinnamate derivatives
coumaric acid I	coumaric acid III	0.872863	6.17065e-16	hydroxycinnamate derivatives	hydroxycinnamate derivatives
homoserine	pipecolic acid	0.872854	6.18091e-16	Amino acids	Amino acids
salicylic acid C-glucoside	chrysoeriol O-hexoside II	0.872678	6.3673e-16	benzene derivatives	Flavonoids
cysteine	kaempferide	0.872613	6.43805e-16	Amino acids	Flavonoids
cysteine	coumaric acid hexoside III	0.872499	6.56418e-16	Amino acids	hydroxycinnamate derivatives
delphinidin 3,5-diglucoside	luteolin-O-malonylhexoside	0.872436	6.63451e-16	Flavonoids	Flavonoids
isovitexin 2''-O-(6'''-(E)- feruloyl)-glucopyranoside	sinapic acid I	0.87238	6.69717e-16	Flavonoids	hydroxycinnamate derivatives
aspartate	N,N'-dicyclohexylurea	0.87234	6.74278e-16	Amino acids	Others
isorhamnetin-O-rhamnoside-O-rhamnoside	coumaric acid III	0.871644	7.58132e-16	Flavonoids	hydroxycinnamate derivatives
tricin-O-hexoside-deoxyhexoside	linoleic acid	0.871574	7.67167e-16	Flavonoids	Lipids
isorhamnetin	coumaric acid hexoside III	0.871514	7.74905e-16	Flavonoids	hydroxycinnamate derivatives
feruloylquinic acid II	myristic acid	0.871432	7.85668e-16	hydroxycinnamate derivatives	Lipids
naringenin chalcone	tricin 7-O-glucoside	0.871181	8.19297e-16	Flavonoids	Flavonoids
trigonelline (N'-methylnicotinate)	dodecyl (dimethyl) amine oxide	0.871157	8.22645e-16	Cofactors	Others
kaempferol-3-O-glucoside	tricin-O-hexoside-deoxyhexoside	0.87087	8.63071e-16	Flavonoids	Flavonoids
chrysoeriol O-hexoside I	tricin 7-O-glucoside	0.870844	8.66788e-16	Flavonoids	Flavonoids
pipecolic acid	tetradecylamine	0.870808	8.72043e-16	Amino acids	Lipids
aspartate	4-nitrophenol	0.870578	9.06128e-16	Amino acids	benzene derivatives
isorhamnetin-O-rhamnoside-O-rhamnoside	linolenic acid	0.870328	9.44565e-16	Flavonoids	Lipids
2-hydroxypalmitate	2-amino-1,3-octadecanediol	0.870229	9.6023e-16	Lipids	Others
proline	tetradecylamine	0.870177	9.68482e-16	Amino acids	Lipids
quercetin 3-galactoside	syringetin 3-O-glucoside	0.870104	9.80438e-16	Flavonoids	Flavonoids
1-palmitoylglycerol	uridine monophosphate (UMP)	0.869862	1.02046e-15	Lipids	Nucleotides
chrysoeriol O-hexoside I	feruloyl-O-glucoside I	0.869739	1.0414e-15	Flavonoids	hydroxycinnamate derivatives
argininosuccinate	glutamic acid	0.869335	1.11319e-15	Amino acids	Amino acids
N-acetyllysine	tyrosine	0.869311	1.1177e-15	Amino acids	Amino acids
salicylic acid C-glucoside	kaempferide	0.869082	1.16063e-15	benzene derivatives	Flavonoids
linolenic acid	inosine	0.868951	1.18594e-15	Lipids	Nucleotides
chrysoeriol O-hexoside I	quercetin	0.868818	1.2121e-15	Flavonoids	Flavonoids
quercetin-3-O-rhamnoside-7-O-glucoside	myristic acid	0.86875	1.22563e-15	Flavonoids	Lipids
asparagine	luteolin	0.868717	1.23239e-15	Amino acids	Flavonoids
chrysoeriol O-hexoside I	coumaric acid III	0.868702	1.2353e-15	Flavonoids	hydroxycinnamate derivatives
cysteine	luteolin	0.868493	1.27837e-15	Amino acids	Flavonoids
salicylic acid C-glucoside	quercetin-3-O-rhamnoside	0.868259	1.32829e-15	benzene derivatives	Flavonoids
feruloylquinic acid II	sinapic acid I	0.868208	1.33935e-15	hydroxycinnamate derivatives	hydroxycinnamate derivatives
asparagine	isorhamnetin-O-rhamnoside-O-rhamnoside	0.868055	1.3733e-15	Amino acids	Flavonoids
citrulline	N,N'-dicyclohexylurea	0.868022	1.38073e-15	Amino acids	Others
guanosine	guanosine 3',5'-cyclic phosphate	0.867887	1.41129e-15	Nucleotides	Nucleotides
glutamic acid	4-nitrophenol	0.867806	1.43007e-15	Amino acids	benzene derivatives
aspartate	quercetin-3-O-rhamnoside	0.867727	1.44864e-15	Amino acids	Flavonoids
trigonelline (N'-methylnicotinate)	coumaric acid I	0.867702	1.45445e-15	Cofactors	hydroxycinnamate derivatives
quercetin 3-galactoside	quercetin-3-O-rhamnoside-7-O-rhamnoside I	0.867608	1.47681e-15	Flavonoids	Flavonoids
delphinidin-3-O-(6''-O-rhamnopyranosyl-glucopyranoside)	myristic acid	0.867454	1.51434e-15	Flavonoids	Lipids
trigonelline (N'-methylnicotinate)	phthalic acid mono-2-ethylhexyl ester	0.867222	1.57234e-15	Cofactors	Lipids
methylbenzoate	syringetin 3-O-glucoside	0.866709	1.7083e-15	benzene derivatives	Flavonoids
2-aminoadipic acid	glutamic acid	0.866661	1.72168e-15	Amino acids	Amino acids
pipecolic acid	chrysoeriol O-hexoside I	0.866359	1.80723e-15	Amino acids	Flavonoids
cysteine	methylbenzoate	0.866326	1.81696e-15	Amino acids	benzene derivatives
isorhamnetin	kaempferol	0.866167	1.8639e-15	Flavonoids	Flavonoids
quercetin-3-O-rhamnoside-7-O-rhamnoside II	p-coumaroyl quinic acid	0.866143	1.87135e-15	Flavonoids	hydroxycinnamate derivatives
kaempferol-3-O-glucoside	tricin 7-O-(6''-O-malonyl)-β-D-glucopyranoside	0.865921	1.939e-15	Flavonoids	Flavonoids
ornithine	2-amino-1,3-octadecanediol	0.865837	1.96542e-15	Amino acids	Others
methylbenzoate	quercetin-3-O-rhamnoside-7-O-rhamnoside II	0.86559	2.04463e-15	benzene derivatives	Flavonoids
tetradecylamine	2-amino-1,3-eicosanediol	0.865563	2.05359e-15	Lipids	Others
2-aminoadipic acid	raffinose	0.865262	2.15456e-15	Amino acids	Carbohydrates
kaempferol-3-O-neohesperidoside-7-O-rhamnoside	quercetin-3-O-rhamnoside	0.865167	2.18743e-15	Flavonoids	Flavonoids
proline	salicylic acid C-glucoside	0.865147	2.19456e-15	Amino acids	benzene derivatives
naringenin	tricin 5-O-glucoside	0.865005	2.24465e-15	Flavonoids	Flavonoids
trigonelline (N'-methylnicotinate)	kaempferol-3-O-glucoside	0.864877	2.29082e-15	Cofactors	Flavonoids
adenosine 5'-monophosphate	guanosine 3',5'-cyclic phosphate	0.864713	2.35111e-15	Nucleotides	Nucleotides
quercetin-3-O-rhamnoside	coumaric acid hexoside III	0.864617	2.38731e-15	Flavonoids	hydroxycinnamate derivatives
aspartate	citraconate	0.864217	2.54336e-15	Amino acids	Carbohydrates
kynurenate	delphinidin 3,5-diglucoside	0.864179	2.55878e-15	Carbohydrates	Flavonoids
nicotinamide	syringetin 3-O-glucoside	0.864157	2.56783e-15	Cofactors	Flavonoids
1-LysoPE(18:2)	2-LysoPE(16:0)	0.864036	2.61723e-15	Lipids	Lipids
luteolin-O-malonylhexoside	coumaric acid hexoside I	0.863751	2.73774e-15	Flavonoids	hydroxycinnamate derivatives
kaempferide	linoleic acid	0.863512	2.84272e-15	Flavonoids	Lipids
trigonelline (N'-methylnicotinate)	linoleic acid	0.863415	2.8864e-15	Cofactors	Lipids
cysteine	inosine	0.863148	3.00982e-15	Amino acids	Nucleotides
luteolin	p-coumaroyl quinic acid	0.862737	3.20989e-15	Flavonoids	hydroxycinnamate derivatives
ornithine	N-oleoyl-serine	0.862638	3.26e-15	Amino acids	Lipids
tricin 7-O-(6''-(E)-sinapoyl)-β-D-glucopyranoside	tricin 7-O-(6''-O-malonyl)-β-D-glucopyranoside	0.862317	3.42726e-15	Flavonoids	Flavonoids
pipecolic acid	2-hydroxypalmitate	0.862193	3.49431e-15	Amino acids	Lipids
quercetin 3-galactoside	coumaric acid III	0.862109	3.5403e-15	Flavonoids	hydroxycinnamate derivatives
naringenin	quercetin 3-galactoside	0.861989	3.60689e-15	Flavonoids	Flavonoids
naringenin chalcone	tricin 5-O-glucoside	0.86189	3.66243e-15	Flavonoids	Flavonoids
glutamyl-leucine	feruloylquinic acid II	0.861803	3.71257e-15	Dipepetide	hydroxycinnamate derivatives
luteolin	quercetin	0.861675	3.78657e-15	Flavonoids	Flavonoids
cysteine	coumaric acid I	0.861656	3.79807e-15	Amino acids	hydroxycinnamate derivatives
coumaric acid III	myristic acid	0.861602	3.83013e-15	hydroxycinnamate derivatives	Lipids
N-acetylornithine	linolenic acid	0.861582	3.84185e-15	Amino acids	Lipids
isorhamnetin	kaempferol-3-O-neohesperidoside-7-O-rhamnoside	0.861304	4.01087e-15	Flavonoids	Flavonoids
methylbenzoate	kaempferol-3-O-neohesperidoside-7-O-rhamnoside	0.860946	4.23825e-15	benzene derivatives	Flavonoids
cysteine	coumaric acid hexoside I	0.860901	4.26783e-15	Amino acids	hydroxycinnamate derivatives
quercetin-3-O-rhamnoside-7-O-rhamnoside II	myristic acid	0.86079	4.3414e-15	Flavonoids	Lipids
kaempferol-3-O-glucoside	quercetin	0.86066	4.42949e-15	Flavonoids	Flavonoids
luteolin	tricin-O-hexoside-deoxyhexoside	0.860621	4.45573e-15	Flavonoids	Flavonoids
luteolin	tricin 7-O-(6''-O-malonyl)-β-D-glucopyranoside	0.860566	4.49363e-15	Flavonoids	Flavonoids
kaempferol-3-O-glucoside	linoleic acid	0.860491	4.54611e-15	Flavonoids	Lipids
phthalic acid mono-2-ethylhexyl ester	2-amino-1,3-eicosanediol	0.8604	4.60968e-15	Lipids	Others
9-OxoOTrE	punicic acid	0.860307	4.67649e-15	Lipids	Lipids
isorhamnetin	tricin	0.860226	4.73427e-15	Flavonoids	Flavonoids
linoleic acid	myristic acid	0.860136	4.80023e-15	Lipids	Lipids
pipecolic acid	luteolin-O-malonylhexoside	0.859955	4.93542e-15	Amino acids	Flavonoids
shikimate	coumaric acid I	0.85984	5.02283e-15	Carbohydrates	hydroxycinnamate derivatives
tricin 7-O-(6''-O-malonyl)-β-D-glucopyranoside	p-coumaroyl quinic acid	0.859679	5.14785e-15	Flavonoids	hydroxycinnamate derivatives
ornithine	salicylic acid C-glucoside	0.859652	5.16867e-15	Amino acids	benzene derivatives
naringenin chalcone	tricin	0.859478	5.30792e-15	Flavonoids	Flavonoids
tricin-O-hexoside-deoxyhexoside	pinolenic acid	0.859438	5.34009e-15	Flavonoids	Lipids
citrulline	dodecyl (dimethyl) amine oxide	0.859108	5.61581e-15	Amino acids	Others
shikimate	coumaric acid hexoside I	0.85906	5.65672e-15	Carbohydrates	hydroxycinnamate derivatives
citrulline	2-amino-1,3-eicosanediol	0.858931	5.76871e-15	Amino acids	Others
asparagine	quercetin-3-O-rhamnoside-7-O-rhamnoside II	0.858695	5.97879e-15	Amino acids	Flavonoids
naringenin chalcone	quercetin 3-galactoside	0.858663	6.00811e-15	Flavonoids	Flavonoids
chrysoeriol-C-hexoside-C-pentoside	caffeic acid-O-hexoside II	0.858658	6.01257e-15	Flavonoids	hydroxycinnamate derivatives
phthalic acid mono-2-ethylhexyl ester	2-amino-1,3-octadecanediol	0.858584	6.07966e-15	Lipids	Others
tricin 7-O-glucoside	tricin-O-hexoside-deoxyhexoside	0.858509	6.14904e-15	Flavonoids	Flavonoids
2-aminoadipic acid	pipecolic acid	0.858466	6.18975e-15	Amino acids	Amino acids
1-LysoPE(14:0)	2-LysoPE(14:0)	0.858336	6.31235e-15	Lipids	Lipids
ornithine	N,N'-dicyclohexylurea	0.858308	6.33937e-15	Amino acids	Others
adenosine	guanine	0.85828	6.36609e-15	Nucleotides	Nucleotides
kynurenate	1-LysoPC(14:0)	0.858147	6.49535e-15	Carbohydrates	Lipids
tricin 5-O-glucoside	feruloyl-O-glucoside I	0.857989	6.65156e-15	Flavonoids	hydroxycinnamate derivatives
1-LysoPE(18:1)	2-LysoPE(16:0)	0.85797	6.67042e-15	Lipids	Lipids
phenylalanine	tyrosine	0.857923	6.71764e-15	Amino acids	Amino acids
delphinidin-3-O-(6''-O-rhamnopyranosyl-glucopyranoside)	coumaric acid hexoside I	0.857911	6.73013e-15	Flavonoids	hydroxycinnamate derivatives
glucose 6-phosphate	trigonelline (N'-methylnicotinate)	0.857897	6.74424e-15	Carbohydrates	Cofactors
kaempferol-3-O-glucoside	inosine	0.857736	6.91038e-15	Flavonoids	Nucleotides
chrysoeriol O-hexoside II	feruloylquinic acid II	0.857677	6.97169e-15	Flavonoids	hydroxycinnamate derivatives
quercetin-3-O-rhamnoside	tricin	0.857654	6.99536e-15	Flavonoids	Flavonoids
methylbenzoate	quercetin-3-O-rhamnoside-7-O-glucoside	0.857553	7.10252e-15	benzene derivatives	Flavonoids
feruloyl-O-glucoside II	2-hydroxyadipate	0.857525	7.13255e-15	hydroxycinnamate derivatives	Lipids
1-LysoPC(14:0)	2-LysoPE(14:0)	0.857336	7.33809e-15	Lipids	Lipids
chrysoeriol C-arabinosyl-C-arabinoside	caffeic acid-O-hexoside II	0.857275	7.40484e-15	Flavonoids	hydroxycinnamate derivatives
arginine	glucosaminic acid	0.857164	7.52967e-15	Amino acids	Carbohydrates
tricin-O-hexoside-deoxyhexoside	p-coumaroyl quinic acid	0.857089	7.61368e-15	Flavonoids	hydroxycinnamate derivatives
delphinidin-3-O-(6''-O-rhamnopyranosyl-glucopyranoside)	tricin 7-O-glucoside	0.857088	7.61514e-15	Flavonoids	Flavonoids
chrysoeriol O-hexoside I	coumaric acid hexoside III	0.856987	7.73161e-15	Flavonoids	hydroxycinnamate derivatives
isorhamnetin-O-rhamnoside-O-rhamnoside	coumaric acid hexoside III	0.856986	7.73232e-15	Flavonoids	hydroxycinnamate derivatives
salicylic acid C-glucoside	quercetin-3-O-rhamnoside-7-O-glucoside	0.856866	7.87215e-15	benzene derivatives	Flavonoids
isorhamnetin	luteolin-O-malonylhexoside	0.856852	7.88835e-15	Flavonoids	Flavonoids
glutamic acid	2-amino-1,3-eicosanediol	0.856801	7.94909e-15	Amino acids	Others
argininosuccinate	aspartate	0.856775	7.98004e-15	Amino acids	Amino acids
feruloylquinic acid II	p-coumaroyl quinic acid	0.856773	7.98282e-15	hydroxycinnamate derivatives	hydroxycinnamate derivatives
raffinose	quercetin-3-O-rhamnoside-7-O-glucoside	0.85656	8.24055e-15	Carbohydrates	Flavonoids
quercetin-3-O-rhamnoside-7-O-rhamnoside I	tricin 7-O-glucoside	0.856515	8.29593e-15	Flavonoids	Flavonoids
methylbenzoate	tricin	0.856467	8.35571e-15	benzene derivatives	Flavonoids
1-LysoPE(16:0)	2-LysoPE(16:0)	0.856456	8.36927e-15	Lipids	Lipids
citrulline	N-oleoyl-serine	0.856288	8.58127e-15	Amino acids	Lipids
1-LysoPE(18:3)	2-LysoPE(18:3)	0.856249	8.63064e-15	Lipids	Lipids
2-hydroxypalmitate	tetradecylamine	0.856208	8.68356e-15	Lipids	Lipids
N-acetylmethionine	1-palmitoylglycerol	0.855902	9.08715e-15	Amino acids	Lipids
isorhamnetin-O-rhamnoside-O-rhamnoside	quercetin-3-O-rhamnoside-7-O-rhamnoside II	0.855864	9.13828e-15	Flavonoids	Flavonoids
pipecolic acid	isocitrate	0.855842	9.16865e-15	Amino acids	Carbohydrates
aspartate	2-hydroxypalmitate	0.855821	9.19764e-15	Amino acids	Lipids
symmetric dimethylarginine	tyrosine	0.855805	9.21869e-15	Amino acids	Amino acids
isocitrate	coumaric acid III	0.855724	9.33043e-15	Carbohydrates	hydroxycinnamate derivatives
13-HODE + 9-HODE	9-HOTrE	0.855694	9.37217e-15	Lipids	Lipids
coumaric acid I	sinapoyl-O-glucoside II	0.855618	9.47737e-15	hydroxycinnamate derivatives	hydroxycinnamate derivatives
methylbenzoate	quercetin	0.855436	9.7364e-15	benzene derivatives	Flavonoids
benzoic acid	salicylic acid C-glucoside	0.855342	9.87285e-15	benzene derivatives	benzene derivatives
nonic acid	uridine monophosphate (UMP)	0.855315	9.91193e-15	Lipids	Nucleotides
kaempferol	coumaric acid hexoside I	0.855282	9.95987e-15	Flavonoids	hydroxycinnamate derivatives
tricin 7-O-glucoside	p-coumaroyl quinic acid	0.855199	1.00825e-14	Flavonoids	hydroxycinnamate derivatives
pipecolic acid	coumaric acid III	0.855188	1.00996e-14	Amino acids	hydroxycinnamate derivatives
isorhamnetin	isorhamnetin-O-rhamnoside-O-rhamnoside	0.855137	1.01751e-14	Flavonoids	Flavonoids
N-oleoyl-serine	dodecyl (dimethyl) amine oxide	0.855004	1.03774e-14	Lipids	Others
isorhamnetin	tricin 7-O-(6''-(E)-sinapoyl)-β-D-glucopyranoside	0.854848	1.06182e-14	Flavonoids	Flavonoids
2-hydroxypalmitate	2-amino-1,3-eicosanediol	0.854644	1.09417e-14	Lipids	Others
feruloylquinic acid II	feruloyl-O-glucoside I	0.854476	1.12148e-14	hydroxycinnamate derivatives	hydroxycinnamate derivatives
homoserine	dodecyl (dimethyl) amine oxide	0.854342	1.14382e-14	Amino acids	Others
pipecolic acid	kaempferol-3-O-glucoside	0.854321	1.14724e-14	Amino acids	Flavonoids
glutamic acid	trigonelline (N'-methylnicotinate)	0.854094	1.18604e-14	Amino acids	Cofactors
linoleic acid	pinolenic acid	0.853969	1.20798e-14	Lipids	Lipids
quercetin-3-O-rhamnoside	feruloyl-O-glucoside I	0.853847	1.22965e-14	Flavonoids	hydroxycinnamate derivatives
kaempferol-3-O-glucoside	coumaric acid III	0.853683	1.25951e-14	Flavonoids	hydroxycinnamate derivatives
proline	2-hydroxypalmitate	0.853666	1.26256e-14	Amino acids	Lipids
coumaric acid hexoside III	myristic acid	0.853569	1.28064e-14	hydroxycinnamate derivatives	Lipids
isoorientin 2''-O-glucoside	myristic acid	0.852977	1.39577e-14	Flavonoids	Lipids
aspartate	quercetin 3-galactoside	0.852832	1.42547e-14	Amino acids	Flavonoids
1-palmitoylglycerol	adenine	0.852825	1.42686e-14	Lipids	Nucleotides
aspartate	raffinose	0.852809	1.43018e-14	Amino acids	Carbohydrates
coumaric acid I	1-LysoPE(18:3)	0.85263	1.4678e-14	hydroxycinnamate derivatives	Lipids
trigonelline (N'-methylnicotinate)	2-amino-1,3-octadecanediol	0.852624	1.46896e-14	Cofactors	Others
isoorientin 2''-O-glucoside	coumaric acid I	0.852593	1.47572e-14	Flavonoids	hydroxycinnamate derivatives
glutamic acid	sucrose	0.852564	1.48175e-14	Amino acids	Carbohydrates
aspartate	2-amino-1,3-octadecanediol	0.852475	1.50104e-14	Amino acids	Others
delphinidin-3-O-(6''-O-rhamnopyranosyl-glucopyranoside)	kaempferol-3-O-neohesperidoside-7-O-rhamnoside	0.852471	1.50187e-14	Flavonoids	Flavonoids
1-LysoPC(18:3)	2-LysoPE(18:3)	0.852441	1.50834e-14	Lipids	Lipids
glutamic acid	linoleic acid	0.852304	1.53856e-14	Amino acids	Lipids
pipecolic acid	quercetin-3-O-rhamnoside	0.852224	1.55643e-14	Amino acids	Flavonoids
benzoic acid	2-amino-1,3-eicosanediol	0.852167	1.5693e-14	benzene derivatives	Others
quercetin-3-O-rhamnoside-7-O-rhamnoside I	tricin 5-O-glucoside	0.851889	1.63339e-14	Flavonoids	Flavonoids
kaempferol-3-O-glucoside	tricin 7-O-glucoside	0.851804	1.65365e-14	Flavonoids	Flavonoids
adenosine 5'-monophosphate	succinyladenosine	0.851698	1.67893e-14	Nucleotides	Nucleotides
kynurenate	quercetin 3-galactoside	0.851507	1.72564e-14	Carbohydrates	Flavonoids
trigonelline (N'-methylnicotinate)	5'-deoxy-5'-(methylthio)adenosine	0.851365	1.76117e-14	Cofactors	Nucleotides
isorhamnetin-O-rhamnoside-O-rhamnoside	quercetin-3-O-rhamnoside-7-O-glucoside	0.851305	1.77633e-14	Flavonoids	Flavonoids
valine	isorhamnetin	0.851014	1.8521e-14	Amino acids	Flavonoids
trigonelline (N'-methylnicotinate)	luteolin	0.850888	1.88566e-14	Cofactors	Flavonoids
coumaric acid hexoside I	5'-deoxy-5'-(methylthio)adenosine	0.850802	1.90911e-14	hydroxycinnamate derivatives	Nucleotides
13-HODE + 9-HODE	stearidonic acid	0.850795	1.91087e-14	Lipids	Lipids
quercetin	tricin	0.85076	1.92057e-14	Flavonoids	Flavonoids
homoserine	N,N'-dicyclohexylurea	0.850695	1.93841e-14	Amino acids	Others
proline	4-nitrophenol	0.850577	1.97121e-14	Amino acids	benzene derivatives
trigonelline (N'-methylnicotinate)	coumaric acid hexoside I	0.850428	2.01362e-14	Cofactors	hydroxycinnamate derivatives
syringetin 3-O-glucoside	tricin	0.850384	2.02627e-14	Flavonoids	Flavonoids
citrulline	4-nitrophenol	0.850376	2.02863e-14	Amino acids	benzene derivatives
trigonelline (N'-methylnicotinate)	isorhamnetin	0.850313	2.0469e-14	Cofactors	Flavonoids
glutamic acid	isocitrate	0.850272	2.05892e-14	Amino acids	Carbohydrates
delphinidin-3-O-(6''-O-rhamnopyranosyl-glucopyranoside)	coumaric acid I	0.850253	2.06453e-14	Flavonoids	hydroxycinnamate derivatives
luteolin-O-malonylhexoside	linoleic acid	0.850217	2.07515e-14	Flavonoids	Lipids
arginine	tyrosine	0.849962	2.15169e-14	Amino acids	Amino acids
tricin 4'-O-(syringyl alcohol)ether O-hexoside	tricin 7-O-(6''-(E)-sinapoyl)-β-D-glucopyranoside	0.849961	2.15177e-14	Flavonoids	Flavonoids
naringenin	p-coumaroyl quinic acid	0.849817	2.19644e-14	Flavonoids	hydroxycinnamate derivatives
salicylic acid C-glucoside	trigonelline (N'-methylnicotinate)	0.849803	2.20084e-14	benzene derivatives	Cofactors
N-acetylornithine	salicylic acid	0.84978	2.20786e-14	Amino acids	benzene derivatives
quercetin 3-galactoside	linoleic acid	0.849554	2.27988e-14	Flavonoids	Lipids
salicylic acid C-glucoside	coumaric acid III	0.849379	2.33702e-14	benzene derivatives	hydroxycinnamate derivatives
luteolin	linoleic acid	0.849224	2.38847e-14	Flavonoids	Lipids
quercetin-3-O-rhamnoside-7-O-rhamnoside I	tricin 7-O-(6''-O-malonyl)-β-D-glucopyranoside	0.849012	2.46132e-14	Flavonoids	Flavonoids
kaempferol-3-O-rhamnoside	caffeic acid-O-hexoside II	0.848967	2.4769e-14	Flavonoids	hydroxycinnamate derivatives
delphinidin 3,5-diglucoside	naringenin	0.848895	2.50201e-14	Flavonoids	Flavonoids
homoserine	2-amino-1,3-octadecanediol	0.848888	2.50466e-14	Amino acids	Others
naringenin	tricin 7-O-glucoside	0.848666	2.58421e-14	Flavonoids	Flavonoids
cysteine	quercetin-3-O-rhamnoside-7-O-rhamnoside II	0.848642	2.59267e-14	Amino acids	Flavonoids
salicylic acid C-glucoside	2-amino-1,3-octadecanediol	0.84857	2.619e-14	benzene derivatives	Others
shikimate	glutamyl-leucine	0.848502	2.64426e-14	Carbohydrates	Dipepetide
asparagine	guanosine 5'-diphosphate	0.848414	2.67716e-14	Amino acids	Nucleotides
isorhamnetin	naringenin	0.848383	2.68867e-14	Flavonoids	Flavonoids
lysine	tyrosine	0.848362	2.69662e-14	Amino acids	Amino acids
cysteine	feruloylquinic acid II	0.848324	2.71124e-14	Amino acids	hydroxycinnamate derivatives
proline	isocitrate	0.848235	2.74523e-14	Amino acids	Carbohydrates
glutamic acid	quercetin-3-O-rhamnoside	0.848058	2.81427e-14	Amino acids	Flavonoids
glutamyl-leucine	isoorientin 2''-O-glucoside	0.847968	2.85006e-14	Dipepetide	Flavonoids
2-hydroxybenzaldehyde	dodecyl (dimethyl) amine oxide	0.84783	2.90561e-14	benzene derivatives	Others
glutamic acid	valine	0.847816	2.91106e-14	Amino acids	Amino acids
coumaric acid I	5'-deoxy-5'-(methylthio)adenosine	0.847671	2.97053e-14	hydroxycinnamate derivatives	Nucleotides
pipecolic acid	2-amino-1,3,4,5-eicosanetetrol	0.847589	3.00506e-14	Amino acids	Others
2-hydroxybenzaldehyde	2-amino-1,3-octadecanediol	0.847535	3.02759e-14	benzene derivatives	Others
tricin 4'-O-(syringyl alcohol)ether O-hexoside	coumaric acid hexoside I	0.847378	3.09461e-14	Flavonoids	hydroxycinnamate derivatives
kaempferol	linoleic acid	0.847375	3.09588e-14	Flavonoids	Lipids
2-aminoadipic acid	quercetin-3-O-rhamnoside-7-O-rhamnoside II	0.84737	3.09823e-14	Amino acids	Flavonoids
ornithine	4-nitrophenol	0.847339	3.11173e-14	Amino acids	benzene derivatives
coumaric acid III	5'-deoxy-5'-(methylthio)adenosine	0.847131	3.20309e-14	hydroxycinnamate derivatives	Nucleotides
methylbenzoate	chrysoeriol O-hexoside I	0.847119	3.20848e-14	benzene derivatives	Flavonoids
coumaric acid III	linoleic acid	0.847014	3.25556e-14	hydroxycinnamate derivatives	Lipids
kaempferol	quercetin 3-galactoside	0.846933	3.29223e-14	Flavonoids	Flavonoids
luteolin	tricin 7-O-glucoside	0.846909	3.30327e-14	Flavonoids	Flavonoids
aspartate	linoleic acid	0.846694	3.40338e-14	Amino acids	Lipids
isorhamnetin	syringetin 3-O-glucoside	0.846558	3.46832e-14	Flavonoids	Flavonoids
kaempferol-3-O-glucoside	coumaric acid hexoside III	0.84654	3.47664e-14	Flavonoids	hydroxycinnamate derivatives
nonic acid	guanine	0.84638	3.55481e-14	Lipids	Nucleotides
quercetin-3-O-rhamnoside-7-O-rhamnoside II	linoleic acid	0.846359	3.56527e-14	Flavonoids	Lipids
pipecolic acid	quercetin-3-O-rhamnoside-7-O-rhamnoside II	0.846353	3.56822e-14	Amino acids	Flavonoids
feruloylquinic acid II	inosine	0.8462	3.64441e-14	hydroxycinnamate derivatives	Nucleotides
luteolin-O-malonylhexoside	inosine	0.846048	3.72152e-14	Flavonoids	Nucleotides
aspartate	isorhamnetin	0.846033	3.72951e-14	Amino acids	Flavonoids
ornithine	luteolin-O-malonylhexoside	0.846014	3.73931e-14	Amino acids	Flavonoids
adenine	succinyladenosine	0.845946	3.77444e-14	Nucleotides	Nucleotides
trigonelline (N'-methylnicotinate)	N,N'-dicyclohexylurea	0.845771	3.86656e-14	Cofactors	Others
salicylic acid	isorhamnetin-O-rhamnoside-O-rhamnoside	0.845735	3.88566e-14	benzene derivatives	Flavonoids
aspartate	quercetin-3-O-rhamnoside-7-O-rhamnoside II	0.845505	4.01071e-14	Amino acids	Flavonoids
aspartate	dodecyl (dimethyl) amine oxide	0.845492	4.01789e-14	Amino acids	Others
trigonelline (N'-methylnicotinate)	delphinidin 3,5-diglucoside	0.845479	4.02532e-14	Cofactors	Flavonoids
feruloylquinic acid II	1-LysoPC(18:3)	0.845461	4.03532e-14	hydroxycinnamate derivatives	Lipids
raffinose	kaempferol	0.845427	4.05399e-14	Carbohydrates	Flavonoids
quercetin 3-galactoside	tricin 7-O-(6''-(E)-sinapoyl)-β-D-glucopyranoside	0.845341	4.10236e-14	Flavonoids	Flavonoids
pipecolic acid	luteolin	0.845206	4.17889e-14	Amino acids	Flavonoids
glutamic acid	salicylic acid C-glucoside	0.845202	4.18131e-14	Amino acids	benzene derivatives
aspartate	tricin 7-O-glucoside	0.845177	4.19548e-14	Amino acids	Flavonoids
glutamyl-leucine	sinapic acid I	0.845143	4.21523e-14	Dipepetide	hydroxycinnamate derivatives
glutamic acid	citraconate	0.845139	4.21779e-14	Amino acids	Carbohydrates
2-LysoPE(14:0)	2-LysoPE(16:0)	0.845126	4.2253e-14	Lipids	Lipids
asparagine	chrysoeriol O-hexoside II	0.845076	4.25413e-14	Amino acids	Flavonoids
luteolin	inosine	0.844931	4.33943e-14	Flavonoids	Nucleotides
cysteine	tricin 7-O-glucoside	0.844903	4.35628e-14	Amino acids	Flavonoids
cysteine	quercetin-3-O-rhamnoside-7-O-glucoside	0.844882	4.36899e-14	Amino acids	Flavonoids
naringenin	tricin 4'-O-(syringyl alcohol)ether O-hexoside	0.844791	4.42351e-14	Flavonoids	Flavonoids
1-LysoPE(16:0)	1-LysoPE(18:1)	0.844663	4.50151e-14	Lipids	Lipids
luteolin-O-malonylhexoside	coumaric acid I	0.844662	4.50223e-14	Flavonoids	hydroxycinnamate derivatives
luteolin	coumaric acid III	0.844641	4.51507e-14	Flavonoids	hydroxycinnamate derivatives
2-hydroxybenzaldehyde	N,N'-dicyclohexylurea	0.84461	4.53432e-14	benzene derivatives	Others
pipecolic acid	chrysoeriol O-hexoside II	0.844573	4.55754e-14	Amino acids	Flavonoids
methylbenzoate	kaempferide	0.844508	4.59802e-14	benzene derivatives	Flavonoids
homoserine	trigonelline (N'-methylnicotinate)	0.844499	4.60376e-14	Amino acids	Cofactors
aspartate	sucrose	0.844412	4.65869e-14	Amino acids	Carbohydrates
ornithine	dodecyl (dimethyl) amine oxide	0.844357	4.6934e-14	Amino acids	Others
kaempferide	kaempferol-3-O-neohesperidoside-7-O-rhamnoside	0.844302	4.7293e-14	Flavonoids	Flavonoids
shikimate	isoscoparin 2''-O-(6'''-(E)-feruloyl)-glucopyranoside	0.844274	4.74695e-14	Carbohydrates	Flavonoids
coumaric acid III	phthalic acid mono-2-ethylhexyl ester	0.844179	4.80899e-14	hydroxycinnamate derivatives	Lipids
isorhamnetin	quercetin-3-O-rhamnoside-7-O-rhamnoside I	0.844104	4.85813e-14	Flavonoids	Flavonoids
pipecolic acid	kaempferol	0.844064	4.88515e-14	Amino acids	Flavonoids
pipecolic acid	2-amino-1,3,4-tetradecanetriol	0.843874	5.01292e-14	Amino acids	Others
isorhamnetin	naringenin chalcone	0.843635	5.17805e-14	Flavonoids	Flavonoids
trigonelline (N'-methylnicotinate)	tricin 5-O-glucoside	0.843575	5.22036e-14	Cofactors	Flavonoids
N-acetylornithine	pinolenic acid	0.843558	5.23283e-14	Amino acids	Lipids
asparagine	kaempferide	0.843063	5.59565e-14	Amino acids	Flavonoids
isorhamnetin-O-rhamnoside-O-rhamnoside	p-coumaroyl quinic acid	0.843039	5.61374e-14	Flavonoids	hydroxycinnamate derivatives
tricin-O-hexoside-deoxyhexoside	myristic acid	0.842845	5.76308e-14	Flavonoids	Lipids
naringenin	tricin 7-O-(6''-O-malonyl)-β-D-glucopyranoside	0.842816	5.78519e-14	Flavonoids	Flavonoids
delphinidin-3-O-(6''-O-rhamnopyranosyl-glucopyranoside)	tricin	0.842776	5.81689e-14	Flavonoids	Flavonoids
delphinidin 3,5-diglucoside	feruloyl-O-glucoside I	0.842619	5.9414e-14	Flavonoids	hydroxycinnamate derivatives
phthalic acid mono-2-ethylhexyl ester	2-amino-1,3,4-tetradecanetriol	0.84238	6.13548e-14	Lipids	Others
pipecolic acid	raffinose	0.842377	6.13818e-14	Amino acids	Carbohydrates
quercetin 3-galactoside	coumaric acid hexoside III	0.842303	6.19928e-14	Flavonoids	hydroxycinnamate derivatives
4-nitrophenol	pinolenic acid	0.842297	6.20391e-14	benzene derivatives	Lipids
aspartate	p-coumaroyl quinic acid	0.842165	6.31522e-14	Amino acids	hydroxycinnamate derivatives
1-LysoPC(18:1)	1-LysoPC(18:3)	0.842124	6.34994e-14	Lipids	Lipids
quercetin-3-O-rhamnosyl(1--2)-glucoside-7-O-rhamnoside	caffeic acid-O-hexoside II	0.841985	6.47006e-14	Flavonoids	hydroxycinnamate derivatives
2-hydroxypalmitate	dodecyl (dimethyl) amine oxide	0.841859	6.58007e-14	Lipids	Others
1-LysoPC(18:3)	2-LysoPC(18:2)	0.84171	6.71323e-14	Lipids	Lipids
coumaric acid hexoside I	1-LysoPE(18:3)	0.841603	6.80949e-14	hydroxycinnamate derivatives	Lipids
naringenin	quercetin-3-O-rhamnoside-7-O-rhamnoside II	0.841553	6.85535e-14	Flavonoids	Flavonoids
delphinidin-3-O-(6''-O-rhamnopyranosyl-glucopyranoside)	tricin-O-hexoside-deoxyhexoside	0.841457	6.94373e-14	Flavonoids	Flavonoids
cysteine	delphinidin-3-O-(6''-O-rhamnopyranosyl-glucopyranoside)	0.841446	6.95465e-14	Amino acids	Flavonoids
protocatechuic acid O-hexoside	raffinose	0.841411	6.98672e-14	benzene derivatives	Carbohydrates
glutamic acid	quercetin-3-O-rhamnoside-7-O-rhamnoside II	0.841396	7.00079e-14	Amino acids	Flavonoids
coumaric acid hexoside I	sinapoyl-O-glucoside II	0.841137	7.24736e-14	hydroxycinnamate derivatives	hydroxycinnamate derivatives
tricin 7-O-(6''-O-malonyl)-β-D-glucopyranoside	myristic acid	0.841069	7.31373e-14	Flavonoids	Lipids
kaempferol	tricin-O-hexoside-deoxyhexoside	0.841022	7.35937e-14	Flavonoids	Flavonoids
1-LysoPC(16:0)	2-LysoPE(16:0)	0.840982	7.39874e-14	Lipids	Lipids
trigonelline (N'-methylnicotinate)	luteolin-O-malonylhexoside	0.840958	7.42223e-14	Cofactors	Flavonoids
methylbenzoate	kynurenate	0.840851	7.5289e-14	benzene derivatives	Carbohydrates
quercetin-3-O-rhamnosyl(1--2)-glucoside-7-O-rhamnoside	coumaric acid hexoside II	0.84085	7.52956e-14	Flavonoids	hydroxycinnamate derivatives
luteolin	coumaric acid hexoside III	0.840623	7.76087e-14	Flavonoids	hydroxycinnamate derivatives
quercetin-3-O-rhamnoside	coumaric acid I	0.840245	8.16017e-14	Flavonoids	hydroxycinnamate derivatives
isocitrate	quercetin-3-O-rhamnoside	0.840156	8.25681e-14	Carbohydrates	Flavonoids
delphinidin 3,5-diglucoside	feruloylquinic acid II	0.839875	8.57028e-14	Flavonoids	hydroxycinnamate derivatives
delphinidin 3,5-diglucoside	naringenin chalcone	0.839848	8.60091e-14	Flavonoids	Flavonoids
chrysoeriol O-hexoside II	kaempferol-3-O-neohesperidoside-7-O-rhamnoside	0.839802	8.65261e-14	Flavonoids	Flavonoids
histidine	glutamyl-leucine	0.839593	8.89513e-14	Amino acids	Dipepetide
quercetin-3-O-rhamnoside	coumaric acid hexoside I	0.839503	9.00098e-14	Flavonoids	hydroxycinnamate derivatives
delphinidin-3-O-(6''-O-rhamnopyranosyl-glucopyranoside)	isoorientin 2''-O-glucoside	0.839205	9.362e-14	Flavonoids	Flavonoids
2-aminoadipic acid	aspartate	0.838496	1.02759e-13	Amino acids	Amino acids
aspartate	coumaric acid hexoside III	0.838476	1.03024e-13	Amino acids	hydroxycinnamate derivatives
1-LysoPC(18:1)	1-LysoPE(18:3)	0.838476	1.03028e-13	Lipids	Lipids
salicylic acid	trigonelline (N'-methylnicotinate)	0.838355	1.04674e-13	benzene derivatives	Cofactors
glutamic acid	isorhamnetin	0.838342	1.04856e-13	Amino acids	Flavonoids
methylbenzoate	delphinidin-3-O-(6''-O-rhamnopyranosyl-glucopyranoside)	0.838186	1.07007e-13	benzene derivatives	Flavonoids
methylbenzoate	coumaric acid III	0.838082	1.08476e-13	benzene derivatives	hydroxycinnamate derivatives
salicylic acid C-glucoside	isocitrate	0.838062	1.0876e-13	benzene derivatives	Carbohydrates
methylbenzoate	kaempferol-3-O-glucoside	0.838049	1.08945e-13	benzene derivatives	Flavonoids
salicylic acid	coumaric acid III	0.83766	1.14616e-13	benzene derivatives	hydroxycinnamate derivatives
ornithine	2-amino-1,3-eicosanediol	0.837452	1.17771e-13	Amino acids	Others
raffinose	luteolin-O-malonylhexoside	0.837449	1.17806e-13	Carbohydrates	Flavonoids
salicylic acid C-glucoside	coumaric acid hexoside III	0.837423	1.18214e-13	benzene derivatives	hydroxycinnamate derivatives
naringenin	quercetin-3-O-rhamnoside-7-O-glucoside	0.837327	1.19699e-13	Flavonoids	Flavonoids
formyltetrahydrofolate	coumaric acid I	0.83721	1.21532e-13	Amino acids	hydroxycinnamate derivatives
5'-deoxyadenosine	guanine	0.836878	1.26873e-13	Nucleotides	Nucleotides
tricin 4'-O-(syringyl alcohol)ether O-hexoside	coumaric acid I	0.836828	1.27699e-13	Flavonoids	hydroxycinnamate derivatives
isocitrate	trigonelline (N'-methylnicotinate)	0.836798	1.28193e-13	Carbohydrates	Cofactors
4-nitrophenol	benzoic acid	0.836772	1.28638e-13	benzene derivatives	benzene derivatives
homoserine	2-amino-1,3,4-tetradecanetriol	0.836742	1.2913e-13	Amino acids	Others
kaempferol	tricin 5-O-glucoside	0.836737	1.29209e-13	Flavonoids	Flavonoids
cysteine	feruloyl-O-glucoside I	0.836649	1.30689e-13	Amino acids	hydroxycinnamate derivatives
delphinidin 3,5-diglucoside	isorhamnetin-O-rhamnoside-O-rhamnoside	0.836356	1.35744e-13	Flavonoids	Flavonoids
delphinidin 3,5-diglucoside	coumaric acid hexoside I	0.83634	1.3603e-13	Flavonoids	hydroxycinnamate derivatives
histidine	ornithine	0.836329	1.36219e-13	Amino acids	Amino acids
quercetin 3-galactoside	coumaric acid I	0.8363	1.36734e-13	Flavonoids	hydroxycinnamate derivatives
glutamic acid	N,N'-dicyclohexylurea	0.836282	1.37038e-13	Amino acids	Others
kynurenate	tricin 5-O-glucoside	0.836108	1.40154e-13	Carbohydrates	Flavonoids
proline	linoleic acid	0.835954	1.42973e-13	Amino acids	Lipids
sucrose	tetradecylamine	0.835826	1.45346e-13	Carbohydrates	Lipids
chrysoeriol-C-hexoside-C-pentoside	kaempferol-3-O-rhamnoside	0.835593	1.49769e-13	Flavonoids	Flavonoids
luteolin-O-malonylhexoside	quercetin 3-galactoside	0.835458	1.52383e-13	Flavonoids	Flavonoids
quercetin 3-galactoside	5'-deoxy-5'-(methylthio)adenosine	0.835396	1.53599e-13	Flavonoids	Nucleotides
citrulline	salicylic acid C-glucoside	0.835224	1.57031e-13	Amino acids	benzene derivatives
pipecolic acid	linoleic acid	0.835063	1.60294e-13	Amino acids	Lipids
isorhamnetin-O-rhamnoside-O-rhamnoside	feruloyl-O-glucoside I	0.834973	1.62163e-13	Flavonoids	hydroxycinnamate derivatives
methylbenzoate	naringenin chalcone	0.834903	1.63619e-13	benzene derivatives	Flavonoids
feruloyl-O-glucoside I	sinapic acid I	0.834789	1.66023e-13	hydroxycinnamate derivatives	hydroxycinnamate derivatives
coumaric acid II	2-hydroxyadipate	0.834658	1.68816e-13	hydroxycinnamate derivatives	Lipids
isorhamnetin-O-rhamnoside-O-rhamnoside	quercetin 3-galactoside	0.834615	1.69753e-13	Flavonoids	Flavonoids
aspartate	tetradecylamine	0.8346	1.70061e-13	Amino acids	Lipids
isoscoparin 2''-O-(6'''-(E)-feruloyl)-glucopyranoside	sinapic acid I	0.834464	1.73038e-13	Flavonoids	hydroxycinnamate derivatives
salicylic acid C-glucoside	delphinidin 3,5-diglucoside	0.83445	1.73357e-13	benzene derivatives	Flavonoids
kaempferol	coumaric acid I	0.834032	1.82845e-13	Flavonoids	hydroxycinnamate derivatives
salicylic acid C-glucoside	tetradecylamine	0.834024	1.83016e-13	benzene derivatives	Lipids
proline	isorhamnetin-O-rhamnoside-O-rhamnoside	0.833907	1.85767e-13	Amino acids	Flavonoids
salicylic acid C-glucoside	2-amino-1,3-eicosanediol	0.833839	1.87384e-13	benzene derivatives	Others
delphinidin 3,5-diglucoside	syringetin 3-O-glucoside	0.833756	1.89352e-13	Flavonoids	Flavonoids
delphinidin 3,5-diglucoside	coumaric acid I	0.833748	1.89553e-13	Flavonoids	hydroxycinnamate derivatives
N-oleoyl-serine	2-amino-1,3-octadecanediol	0.833713	1.90407e-13	Lipids	Others
tricin 4'-O-(syringyl alcohol)ether O-hexoside	coumaric acid hexoside III	0.83363	1.92424e-13	Flavonoids	hydroxycinnamate derivatives
phthalic acid mono-2-ethylhexyl ester	N,N'-dicyclohexylurea	0.833449	1.96882e-13	Lipids	Others
kynurenate	tricin 4'-O-(syringyl alcohol)ether O-hexoside	0.833443	1.97023e-13	Carbohydrates	Flavonoids
asparagine	trigonelline (N'-methylnicotinate)	0.833418	1.97664e-13	Amino acids	Cofactors
tyrosine	cinnamic acid	0.833405	1.97973e-13	Amino acids	hydroxycinnamate derivatives
kaempferide	coumaric acid III	0.833253	2.01813e-13	Flavonoids	hydroxycinnamate derivatives
aspartate	chrysoeriol O-hexoside I	0.833155	2.04332e-13	Amino acids	Flavonoids
glucosamine	quinate	0.833152	2.04429e-13	Carbohydrates	hydroxycinnamate derivatives
asparagine	4-nitrophenol	0.833119	2.05275e-13	Amino acids	benzene derivatives
tricin 5-O-glucoside	linoleic acid	0.832881	2.1153e-13	Flavonoids	Lipids
quercetin-3-O-rhamnoside-7-O-glucoside	p-coumaroyl quinic acid	0.832864	2.11998e-13	Flavonoids	hydroxycinnamate derivatives
proline	chrysoeriol O-hexoside I	0.832812	2.13393e-13	Amino acids	Flavonoids
proline	inosine	0.832804	2.1359e-13	Amino acids	Nucleotides
tricin 5-O-glucoside	coumaric acid III	0.832791	2.13958e-13	Flavonoids	hydroxycinnamate derivatives
kynurenate	isorhamnetin	0.832717	2.15966e-13	Carbohydrates	Flavonoids
chalcone 2'-O-glucoside	chrysoeriol-C-hexoside-C-pentoside	0.832672	2.17193e-13	Flavonoids	Flavonoids
methylbenzoate	luteolin	0.832609	2.18915e-13	benzene derivatives	Flavonoids
raffinose	kaempferide	0.8326	2.1918e-13	Carbohydrates	Flavonoids
p-coumaroyl quinic acid	1-LysoPC(14:0)	0.832535	2.20966e-13	hydroxycinnamate derivatives	Lipids
pipecolic acid	citraconate	0.832447	2.23432e-13	Amino acids	Carbohydrates
glutamic acid	tricin 7-O-glucoside	0.832318	2.27087e-13	Amino acids	Flavonoids
cysteine	N-acetylornithine	0.832153	2.3184e-13	Amino acids	Amino acids
trigonelline (N'-methylnicotinate)	2-amino-1,3-eicosanediol	0.832145	2.32088e-13	Cofactors	Others
aspartate	tricin 5-O-glucoside	0.83206	2.34562e-13	Amino acids	Flavonoids
trigonelline (N'-methylnicotinate)	2-LysoPE(14:0)	0.83199	2.36649e-13	Cofactors	Lipids
benzoic acid	2-amino-1,3-octadecanediol	0.831954	2.37698e-13	benzene derivatives	Others
raffinose	quercetin-3-O-rhamnoside	0.831952	2.37776e-13	Carbohydrates	Flavonoids
N-acetylornithine	inosine	0.831866	2.40354e-13	Amino acids	Nucleotides
punicic acid	stearidonic acid	0.831855	2.40674e-13	Lipids	Lipids
1-palmitoylglycerol	guanosine 3',5'-cyclic phosphate	0.831704	2.45282e-13	Lipids	Nucleotides
asparagine	N,N'-dicyclohexylurea	0.831566	2.49555e-13	Amino acids	Others
isorhamnetin	feruloyl-O-glucoside I	0.831363	2.55981e-13	Flavonoids	hydroxycinnamate derivatives
kaempferide	coumaric acid hexoside III	0.831302	2.57936e-13	Flavonoids	hydroxycinnamate derivatives
chrysoeriol O-hexoside I	feruloylquinic acid II	0.831279	2.58672e-13	Flavonoids	hydroxycinnamate derivatives
delphinidin-3-O-(6''-O-rhamnopyranosyl-glucopyranoside)	isorhamnetin-O-rhamnoside-O-rhamnoside	0.831238	2.60008e-13	Flavonoids	Flavonoids
glutamic acid	coumaric acid III	0.831183	2.61787e-13	Amino acids	hydroxycinnamate derivatives
tricin	tricin 7-O-(6''-(E)-sinapoyl)-β-D-glucopyranoside	0.831107	2.64269e-13	Flavonoids	Flavonoids
methylbenzoate	nicotinamide	0.8311	2.64519e-13	benzene derivatives	Cofactors
salicylic acid C-glucoside	N,N'-dicyclohexylurea	0.831083	2.65066e-13	benzene derivatives	Others
quercetin	tricin-O-hexoside-deoxyhexoside	0.831016	2.67295e-13	Flavonoids	Flavonoids
shikimate	isovitexin 2''-O-(6'''-(E)- feruloyl)-glucopyranoside	0.831004	2.67699e-13	Carbohydrates	Flavonoids
kaempferol-3-O-glucoside	5'-deoxy-5'-(methylthio)adenosine	0.830903	2.71087e-13	Flavonoids	Nucleotides
aspartate	valine	0.830852	2.72804e-13	Amino acids	Amino acids
isoorientin 2''-O-glucoside	quercetin-3-O-rhamnoside-7-O-rhamnoside II	0.830791	2.74899e-13	Flavonoids	Flavonoids
delphinidin 3,5-diglucoside	coumaric acid III	0.830791	2.74902e-13	Flavonoids	hydroxycinnamate derivatives
isocitrate	kaempferide	0.830679	2.7875e-13	Carbohydrates	Flavonoids
linoleic acid	inosine	0.830525	2.84145e-13	Lipids	Nucleotides
quercetin 3-galactoside	feruloylquinic acid II	0.83044	2.8717e-13	Flavonoids	hydroxycinnamate derivatives
quercetin-3-O-rhamnoside	inosine	0.8304	2.88574e-13	Flavonoids	Nucleotides
salicylic acid C-glucoside	raffinose	0.830327	2.91232e-13	benzene derivatives	Carbohydrates
raffinose	luteolin	0.830257	2.93748e-13	Carbohydrates	Flavonoids
chrysoeriol C-arabinosyl-C-arabinoside	kaempferol-3-O-rhamnoside	0.830078	3.00361e-13	Flavonoids	Flavonoids
delphinidin 3,5-diglucoside	tricin 7-O-(6''-(E)-sinapoyl)-β-D-glucopyranoside	0.830039	3.01809e-13	Flavonoids	Flavonoids
aspartate	chrysoeriol O-hexoside II	0.829964	3.04641e-13	Amino acids	Flavonoids
chrysoeriol O-hexoside II	5'-deoxy-5'-(methylthio)adenosine	0.829911	3.06638e-13	Flavonoids	Nucleotides
salicylic acid C-glucoside	isorhamnetin-O-rhamnoside-O-rhamnoside	0.82978	3.11643e-13	benzene derivatives	Flavonoids
feruloylquinic acid II	coumaric acid III	0.82978	3.11657e-13	hydroxycinnamate derivatives	hydroxycinnamate derivatives
kaempferol-3-O-neohesperidoside-7-O-rhamnoside	quercetin-3-O-rhamnoside-7-O-glucoside	0.829758	3.12495e-13	Flavonoids	Flavonoids
kynurenate	p-coumaroyl quinic acid	0.829696	3.14893e-13	Carbohydrates	hydroxycinnamate derivatives
trigonelline (N'-methylnicotinate)	kaempferide	0.82943	3.25421e-13	Cofactors	Flavonoids
sinapic acid I	inosine	0.829344	3.2887e-13	hydroxycinnamate derivatives	Nucleotides
N-acetylornithine	isorhamnetin-O-rhamnoside-O-rhamnoside	0.82929	3.31073e-13	Amino acids	Flavonoids
isorhamnetin-O-rhamnoside-O-rhamnoside	tricin-O-hexoside-deoxyhexoside	0.829275	3.31683e-13	Flavonoids	Flavonoids
feruloylquinic acid II	coumaric acid hexoside III	0.829252	3.32646e-13	hydroxycinnamate derivatives	hydroxycinnamate derivatives
glutamine	glucosaminic acid	0.829236	3.33269e-13	Amino acids	Carbohydrates
methylbenzoate	trigonelline (N'-methylnicotinate)	0.829178	3.35692e-13	benzene derivatives	Cofactors
isorhamnetin-O-rutinoside I	coumaric acid hexoside I	0.829077	3.39892e-13	Flavonoids	hydroxycinnamate derivatives
tricin 4'-O-(syringyl alcohol)ether O-hexoside	coumaric acid III	0.829003	3.42982e-13	Flavonoids	hydroxycinnamate derivatives
lysine	methionine	0.828866	3.48814e-13	Amino acids	Amino acids
isocitrate	quercetin-3-O-rhamnoside-7-O-rhamnoside II	0.828816	3.50984e-13	Carbohydrates	Flavonoids
N-oleoyl-serine	2-amino-1,3,4,5-eicosanetetrol	0.828812	3.5116e-13	Lipids	Others
kaempferol-3-O-neohesperidoside-7-O-rhamnoside	naringenin chalcone	0.828676	3.57077e-13	Flavonoids	Flavonoids
quercetin 3-galactoside	coumaric acid hexoside I	0.828413	3.68758e-13	Flavonoids	hydroxycinnamate derivatives
protocatechuic acid O-hexoside	tricin O-glucoside O-guaiacylglyceryl ether	0.828392	3.6971e-13	benzene derivatives	Flavonoids
9-HOTrE	punicic acid	0.828364	3.7098e-13	Lipids	Lipids
proline	coumaric acid hexoside III	0.828297	3.74041e-13	Amino acids	hydroxycinnamate derivatives
quercetin 3-galactoside	1-LysoPC(14:0)	0.828264	3.75568e-13	Flavonoids	Lipids
luteolin	5'-deoxy-5'-(methylthio)adenosine	0.82825	3.76214e-13	Flavonoids	Nucleotides
delphinidin 3,5-diglucoside	linoleic acid	0.828243	3.76525e-13	Flavonoids	Lipids
pipecolic acid	kaempferide	0.828015	3.87201e-13	Amino acids	Flavonoids
cysteine	kynurenate	0.827954	3.90105e-13	Amino acids	Carbohydrates
isoorientin 2''-O-glucoside	kaempferide	0.827914	3.9199e-13	Flavonoids	Flavonoids
isovitexin 2''-O-(6'''-(E)- feruloyl)-glucopyranoside	feruloylquinic acid II	0.827789	3.98014e-13	Flavonoids	hydroxycinnamate derivatives
quercetin-3-O-rhamnoside-7-O-glucoside	tricin	0.827701	4.02322e-13	Flavonoids	Flavonoids
adenosine 5'-monophosphate	uridine monophosphate (UMP)	0.827608	4.06903e-13	Nucleotides	Nucleotides
pipecolic acid	benzoic acid	0.827579	4.08347e-13	Amino acids	benzene derivatives
glutamic acid	2-hydroxypalmitate	0.827498	4.12397e-13	Amino acids	Lipids
feruloylquinic acid II	1-LysoPE(18:2)	0.827451	4.1479e-13	hydroxycinnamate derivatives	Lipids
quercetin	p-coumaroyl quinic acid	0.827371	4.18846e-13	Flavonoids	hydroxycinnamate derivatives
kynurenate	tricin 7-O-(6''-O-malonyl)-β-D-glucopyranoside	0.827339	4.20456e-13	Carbohydrates	Flavonoids
asparagine	aspartate	0.827333	4.20782e-13	Amino acids	Amino acids
guanosine	uridine monophosphate (UMP)	0.827169	4.29264e-13	Nucleotides	Nucleotides
raffinose	kaempferol-3-O-glucoside	0.827085	4.33652e-13	Carbohydrates	Flavonoids
feruloylquinic acid II	5'-deoxy-5'-(methylthio)adenosine	0.826998	4.38281e-13	hydroxycinnamate derivatives	Nucleotides
kynurenate	quercetin-3-O-rhamnoside	0.826981	4.39176e-13	Carbohydrates	Flavonoids
chalcone 2'-O-glucoside	chrysoeriol C-arabinosyl-C-arabinoside	0.826956	4.40529e-13	Flavonoids	Flavonoids
ornithine	kaempferol	0.826759	4.51165e-13	Amino acids	Flavonoids
aspartate	feruloyl-O-glucoside I	0.826748	4.51779e-13	Amino acids	hydroxycinnamate derivatives
salicylic acid C-glucoside	phthalic acid mono-2-ethylhexyl ester	0.826685	4.55233e-13	benzene derivatives	Lipids
phthalic acid mono-2-ethylhexyl ester	tetradecylamine	0.826588	4.60618e-13	Lipids	Lipids
pipecolic acid	isorhamnetin-O-rhamnoside-O-rhamnoside	0.826275	4.78444e-13	Amino acids	Flavonoids
isocitrate	coumaric acid hexoside III	0.826136	4.86567e-13	Carbohydrates	hydroxycinnamate derivatives
isorhamnetin	coumaric acid hexoside I	0.826034	4.92594e-13	Flavonoids	hydroxycinnamate derivatives
4-nitrophenol	kaempferol	0.825946	4.97835e-13	benzene derivatives	Flavonoids
trigonelline (N'-methylnicotinate)	feruloylquinic acid II	0.825934	4.98545e-13	Cofactors	hydroxycinnamate derivatives
tricin 7-O-glucoside	myristic acid	0.825927	4.9897e-13	Flavonoids	Lipids
isorhamnetin	1-LysoPC(14:0)	0.825922	4.99262e-13	Flavonoids	Lipids
naringenin	quercetin-3-O-rhamnoside	0.82563	5.17135e-13	Flavonoids	Flavonoids
2-LysoPC(16:0)	linolenoyl ethanolamide	0.825514	5.24451e-13	Lipids	Lipids
salicylic acid C-glucoside	dodecyl (dimethyl) amine oxide	0.825435	5.29421e-13	benzene derivatives	Others
N-acetylmethionine	nonic acid	0.825432	5.29662e-13	Amino acids	Lipids
2-hydroxybenzaldehyde	2-amino-1,3,4-tetradecanetriol	0.825347	5.35104e-13	benzene derivatives	Others
raffinose	isorhamnetin	0.825345	5.35182e-13	Carbohydrates	Flavonoids
isovitexin 2''-O-(6'''-(E)- feruloyl)-glucopyranoside	sinapoyl-O-glucoside II	0.825247	5.41557e-13	Flavonoids	hydroxycinnamate derivatives
proline	glucose 6-phosphate	0.824901	5.64517e-13	Amino acids	Carbohydrates
kaempferol	inosine	0.824863	5.67112e-13	Flavonoids	Nucleotides
salicylic acid C-glucoside	delphinidin-3-O-(6''-O-rhamnopyranosyl-glucopyranoside)	0.824856	5.67588e-13	benzene derivatives	Flavonoids
chrysoeriol O-hexoside I	linolenic acid	0.824546	5.89016e-13	Flavonoids	Lipids
delphinidin 3,5-diglucoside	coumaric acid hexoside III	0.824529	5.9025e-13	Flavonoids	hydroxycinnamate derivatives
sucrose	N,N'-dicyclohexylurea	0.824464	5.94867e-13	Carbohydrates	Others
quercetin-3-O-rhamnoside-7-O-rhamnoside I	tricin 4'-O-(syringyl alcohol)ether O-hexoside	0.824446	5.96115e-13	Flavonoids	Flavonoids
citrulline	2-amino-1,3,4,5-eicosanetetrol	0.824404	5.99125e-13	Amino acids	Others
quercetin-3-O-rhamnoside-7-O-rhamnoside II	coumaric acid III	0.824196	6.14169e-13	Flavonoids	hydroxycinnamate derivatives
isocitrate	phthalic acid mono-2-ethylhexyl ester	0.824104	6.20999e-13	Carbohydrates	Lipids
N-oleoyl-serine	2-amino-1,3,4-tetradecanetriol	0.824067	6.23726e-13	Lipids	Others
2-aminoadipic acid	tricin 7-O-glucoside	0.823996	6.29011e-13	Amino acids	Flavonoids
quercetin	tricin 7-O-(6''-(E)-sinapoyl)-β-D-glucopyranoside	0.823799	6.43945e-13	Flavonoids	Flavonoids
isoorientin 2''-O-glucoside	isoscoparin 2''-O-(6'''-(E)-feruloyl)-glucopyranoside	0.823704	6.51265e-13	Flavonoids	Flavonoids
phthalic acid mono-2-ethylhexyl ester	sn-glycero-3-phosphocholine	0.823636	6.56537e-13	Lipids	Lipids
naringenin chalcone	tricin-O-hexoside-deoxyhexoside	0.823519	6.65761e-13	Flavonoids	Flavonoids
quercetin-3-O-rhamnoside	quercetin-3-O-rhamnoside-7-O-rhamnoside I	0.823503	6.67019e-13	Flavonoids	Flavonoids
naringenin	5'-deoxy-5'-(methylthio)adenosine	0.823453	6.70986e-13	Flavonoids	Nucleotides
proline	feruloyl-O-glucoside I	0.82324	6.88213e-13	Amino acids	hydroxycinnamate derivatives
cysteine	kaempferol	0.823123	6.97822e-13	Amino acids	Flavonoids
luteolin-O-malonylhexoside	tricin 5-O-glucoside	0.822932	7.13769e-13	Flavonoids	Flavonoids
kynurenate	chrysoeriol O-hexoside II	0.822888	7.17538e-13	Carbohydrates	Flavonoids
adenine	guanosine 5'-phosphate	0.822788	7.26084e-13	Nucleotides	Nucleotides
isorhamnetin-O-rhamnoside-O-rhamnoside	feruloylquinic acid II	0.822676	7.35722e-13	Flavonoids	hydroxycinnamate derivatives
4-nitrophenol	caffeic acid	0.82267	7.36214e-13	benzene derivatives	hydroxycinnamate derivatives
cysteine	luteolin-O-malonylhexoside	0.822596	7.42749e-13	Amino acids	Flavonoids
methylbenzoate	1-LysoPC(14:0)	0.822439	7.56596e-13	benzene derivatives	Lipids
methylbenzoate	myristic acid	0.822409	7.59311e-13	benzene derivatives	Lipids
coumaric acid I	1-LysoPC(16:0)	0.822377	7.62204e-13	hydroxycinnamate derivatives	Lipids
histidine	isorhamnetin-O-rutinoside I	0.822305	7.68717e-13	Amino acids	Flavonoids
kynurenate	5'-deoxy-5'-(methylthio)adenosine	0.822298	7.69276e-13	Carbohydrates	Nucleotides
4-nitrophenol	2-amino-1,3-octadecanediol	0.82207	7.90254e-13	benzene derivatives	Others
coumaric acid hexoside III	linoleic acid	0.822051	7.92021e-13	hydroxycinnamate derivatives	Lipids
methylbenzoate	feruloyl-O-glucoside I	0.822004	7.96431e-13	benzene derivatives	hydroxycinnamate derivatives
proline	luteolin-O-malonylhexoside	0.821947	8.01761e-13	Amino acids	Flavonoids
2-hydroxybenzaldehyde	2-amino-1,3,4,5-eicosanetetrol	0.821924	8.03948e-13	benzene derivatives	Others
kaempferol-3-O-neohesperidoside-7-O-rhamnoside	syringetin 3-O-glucoside	0.821736	8.21964e-13	Flavonoids	Flavonoids
proline	2-hydroxybenzaldehyde	0.821501	8.4494e-13	Amino acids	benzene derivatives
delphinidin 3,5-diglucoside	isoorientin 2''-O-glucoside	0.821484	8.46597e-13	Flavonoids	Flavonoids
asparagine	2-amino-1,3-octadecanediol	0.821372	8.5785e-13	Amino acids	Others
phthalic acid mono-2-ethylhexyl ester	2-amino-1,3,4,5-eicosanetetrol	0.82115	8.80413e-13	Lipids	Others
feruloyl-O-glucoside I	2-LysoPE(14:0)	0.820906	9.05944e-13	hydroxycinnamate derivatives	Lipids
glutamyl-leucine	myristic acid	0.820883	9.0842e-13	Dipepetide	Lipids
asparagine	quercetin-3-O-rhamnoside-7-O-glucoside	0.820834	9.13567e-13	Amino acids	Flavonoids
isorhamnetin-O-rhamnoside-O-rhamnoside	tricin 4'-O-(syringyl alcohol)ether O-hexoside	0.820796	9.17705e-13	Flavonoids	Flavonoids
4-nitrophenol	linoleic acid	0.820774	9.20035e-13	benzene derivatives	Lipids
norvaline	cinnamic acid	0.820712	9.26679e-13	Amino acids	hydroxycinnamate derivatives
norvaline	phenylalanine	0.820654	9.33051e-13	Amino acids	Amino acids
tricin 7-O-(6''-O-malonyl)-β-D-glucopyranoside	linoleic acid	0.820616	9.37155e-13	Flavonoids	Lipids
salicylic acid C-glucoside	quercetin 3-galactoside	0.820479	9.52325e-13	benzene derivatives	Flavonoids
caffeic acid	2-amino-1,3-eicosanediol	0.820423	9.58508e-13	hydroxycinnamate derivatives	Others
salicylic acid C-glucoside	p-coumaroyl quinic acid	0.820413	9.59638e-13	benzene derivatives	hydroxycinnamate derivatives
tricin 5-O-glucoside	coumaric acid hexoside III	0.820201	9.83605e-13	Flavonoids	hydroxycinnamate derivatives
chrysoeriol O-hexoside I	5'-deoxy-5'-(methylthio)adenosine	0.820131	9.91641e-13	Flavonoids	Nucleotides
coumaric acid hexoside III	5'-deoxy-5'-(methylthio)adenosine	0.820053	1.0007e-12	hydroxycinnamate derivatives	Nucleotides
glutamic acid	2-amino-1,3-octadecanediol	0.820041	1.00212e-12	Amino acids	Others
feruloyl-O-glucoside I	5'-deoxy-5'-(methylthio)adenosine	0.819895	1.01933e-12	hydroxycinnamate derivatives	Nucleotides
glutamic acid	quercetin 3-galactoside	0.819714	1.04094e-12	Amino acids	Flavonoids
quercetin-3-O-rhamnosyl(1--2)-glucoside-7-O-rhamnoside	feruloyl-O-glucoside II	0.819623	1.05196e-12	Flavonoids	hydroxycinnamate derivatives
citraconate	isorhamnetin	0.819494	1.06789e-12	Carbohydrates	Flavonoids
ornithine	2-amino-1,3,4,5-eicosanetetrol	0.819316	1.09012e-12	Amino acids	Others
kaempferol-3-O-neohesperidoside-7-O-rhamnoside	quercetin-3-O-rhamnoside-7-O-rhamnoside I	0.819096	1.11825e-12	Flavonoids	Flavonoids
raffinose	tricin 7-O-glucoside	0.819051	1.12408e-12	Carbohydrates	Flavonoids
kaempferide	tricin	0.818901	1.14373e-12	Flavonoids	Flavonoids
tricin 4'-O-(syringyl alcohol)ether O-hexoside	1-LysoPC(14:0)	0.818898	1.14412e-12	Flavonoids	Lipids
quercetin-3-O-rhamnoside	syringetin 3-O-glucoside	0.818868	1.14807e-12	Flavonoids	Flavonoids
naringenin	tricin	0.818848	1.15077e-12	Flavonoids	Flavonoids
isocitrate	chrysoeriol O-hexoside I	0.818749	1.16397e-12	Carbohydrates	Flavonoids
methionine	glucosaminic acid	0.818714	1.1686e-12	Amino acids	Carbohydrates
asparagine	isocitrate	0.818474	1.20141e-12	Amino acids	Carbohydrates
trigonelline (N'-methylnicotinate)	quercetin-3-O-rhamnoside-7-O-rhamnoside II	0.818439	1.20633e-12	Cofactors	Flavonoids
pipecolic acid	caffeic acid	0.818434	1.20699e-12	Amino acids	hydroxycinnamate derivatives
salicylic acid	p-coumaroyl quinic acid	0.818177	1.24323e-12	benzene derivatives	hydroxycinnamate derivatives
aspartate	kaempferide	0.818154	1.24655e-12	Amino acids	Flavonoids
syringetin 3-O-glucoside	tricin 4'-O-(syringyl alcohol)ether O-hexoside	0.818104	1.25374e-12	Flavonoids	Flavonoids
kaempferide	coumaric acid hexoside I	0.81804	1.26288e-12	Flavonoids	hydroxycinnamate derivatives
trigonelline (N'-methylnicotinate)	kaempferol	0.818001	1.26864e-12	Cofactors	Flavonoids
tricin 5-O-glucoside	feruloylquinic acid II	0.817865	1.28857e-12	Flavonoids	hydroxycinnamate derivatives
tricin 5-O-glucoside	1-LysoPC(14:0)	0.817839	1.29238e-12	Flavonoids	Lipids
1-LysoPE(18:3)	2-LysoPE(16:0)	0.817693	1.31431e-12	Lipids	Lipids
lysine	glucosaminic acid	0.817681	1.31609e-12	Amino acids	Carbohydrates
isorhamnetin-O-rutinoside II	coumaric acid hexoside I	0.817499	1.34377e-12	Flavonoids	hydroxycinnamate derivatives
quercetin-3-O-rhamnoside-7-O-rhamnoside II	coumaric acid hexoside III	0.817319	1.37177e-12	Flavonoids	hydroxycinnamate derivatives
luteolin-O-malonylhexoside	tricin-O-hexoside-deoxyhexoside	0.81727	1.37942e-12	Flavonoids	Flavonoids
kaempferol-3-O-neohesperidoside-7-O-rhamnoside	quercetin-3-O-rhamnoside-7-O-rhamnoside II	0.817156	1.39752e-12	Flavonoids	Flavonoids
2-hydroxypalmitate	2-amino-1,3,4,5-eicosanetetrol	0.816909	1.43756e-12	Lipids	Others
isorhamnetin-O-rutinoside II	coumaric acid I	0.816623	1.4852e-12	Flavonoids	hydroxycinnamate derivatives
aspartate	methylbenzoate	0.816424	1.51924e-12	Amino acids	benzene derivatives
salicylic acid	inosine	0.81641	1.52165e-12	benzene derivatives	Nucleotides
luteolin-O-malonylhexoside	coumaric acid III	0.816378	1.52716e-12	Flavonoids	hydroxycinnamate derivatives
chrysoeriol O-hexoside II	1-LysoPC(14:0)	0.816215	1.55575e-12	Flavonoids	Lipids
shikimate	sinapic acid I	0.816204	1.55777e-12	Carbohydrates	hydroxycinnamate derivatives
salicylic acid	linoleic acid	0.8162	1.55852e-12	benzene derivatives	Lipids
salicylic acid C-glucoside	isorhamnetin	0.816132	1.57056e-12	benzene derivatives	Flavonoids
methylbenzoate	tricin 7-O-(6''-(E)-sinapoyl)-β-D-glucopyranoside	0.816092	1.57773e-12	benzene derivatives	Flavonoids
salicylic acid C-glucoside	quercetin	0.815815	1.628e-12	benzene derivatives	Flavonoids
2-aminoadipic acid	tricin O-glucoside O-guaiacylglyceryl ether	0.815788	1.63295e-12	Amino acids	Flavonoids
ornithine	2-hydroxypalmitate	0.81572	1.64563e-12	Amino acids	Lipids
13(S)-HOTrE	9-OxoOTrE	0.815708	1.64792e-12	Lipids	Lipids
4-nitrophenol	chrysoeriol O-hexoside I	0.815684	1.65237e-12	benzene derivatives	Flavonoids
kaempferol-3-O-glucoside	feruloyl-O-glucoside I	0.815662	1.65657e-12	Flavonoids	hydroxycinnamate derivatives
aconitic acid	dehydroascorbate	0.815644	1.65988e-12	Carbohydrates	Cofactors
coumaric acid hexoside I	1-LysoPC(16:0)	0.815635	1.66167e-12	hydroxycinnamate derivatives	Lipids
citrulline	trigonelline (N'-methylnicotinate)	0.815628	1.66283e-12	Amino acids	Cofactors
N-acetylmethionine	guanosine	0.815474	1.69207e-12	Amino acids	Nucleotides
delphinidin 3,5-diglucoside	5'-deoxy-5'-(methylthio)adenosine	0.815427	1.70108e-12	Flavonoids	Nucleotides
quercetin-3-O-rhamnoside-7-O-rhamnoside I	p-coumaroyl quinic acid	0.815422	1.70203e-12	Flavonoids	hydroxycinnamate derivatives
asparagine	quercetin-3-O-rhamnoside	0.815414	1.7037e-12	Amino acids	Flavonoids
guanine	succinyladenosine	0.815382	1.70982e-12	Nucleotides	Nucleotides
histidine	coumaric acid I	0.815307	1.72444e-12	Amino acids	hydroxycinnamate derivatives
linolenoyl ethanolamide	sterebin L	0.815236	1.73827e-12	Lipids	Lipids
isorhamnetin-O-rutinoside I	coumaric acid I	0.815224	1.74056e-12	Flavonoids	hydroxycinnamate derivatives
citraconate	coumaric acid III	0.8151	1.76518e-12	Carbohydrates	hydroxycinnamate derivatives
ornithine	isorhamnetin-O-rhamnoside-O-rhamnoside	0.814949	1.79553e-12	Amino acids	Flavonoids
aspartate	delphinidin 3,5-diglucoside	0.814847	1.81618e-12	Amino acids	Flavonoids
4-nitrophenol	phthalic acid mono-2-ethylhexyl ester	0.814837	1.81832e-12	benzene derivatives	Lipids
isocitrate	chrysoeriol O-hexoside II	0.814769	1.83223e-12	Carbohydrates	Flavonoids
kaempferol	quercetin	0.814685	1.84974e-12	Flavonoids	Flavonoids
proline	citraconate	0.814652	1.8566e-12	Amino acids	Carbohydrates
1-LysoPC(14:0)	1-LysoPC(16:0)	0.814581	1.87151e-12	Lipids	Lipids
caffeic acid	N,N'-dicyclohexylurea	0.814555	1.87702e-12	hydroxycinnamate derivatives	Others
coumaric acid I	linolenic acid	0.814548	1.87856e-12	hydroxycinnamate derivatives	Lipids
salicylic acid C-glucoside	2-hydroxypalmitate	0.814392	1.91172e-12	benzene derivatives	Lipids
kaempferol-3-O-neohesperidoside-7-O-rhamnoside	tricin-O-hexoside-deoxyhexoside	0.814235	1.94584e-12	Flavonoids	Flavonoids
trigonelline (N'-methylnicotinate)	linolenic acid	0.814177	1.95841e-12	Cofactors	Lipids
isorhamnetin	coumaric acid I	0.814176	1.95869e-12	Flavonoids	hydroxycinnamate derivatives
4-nitrophenol	raffinose	0.814124	1.97015e-12	benzene derivatives	Carbohydrates
glutamic acid	dodecyl (dimethyl) amine oxide	0.813969	2.00477e-12	Amino acids	Others
kaempferol-3-O-glucoside	feruloylquinic acid II	0.813697	2.06672e-12	Flavonoids	hydroxycinnamate derivatives
cysteine	2-LysoPE(14:0)	0.813639	2.08007e-12	Amino acids	Lipids
feruloylquinic acid II	1-LysoPC(14:0)	0.813568	2.09671e-12	hydroxycinnamate derivatives	Lipids
ornithine	tetradecylamine	0.813523	2.10722e-12	Amino acids	Lipids
kynurenate	nicotinamide	0.813465	2.12112e-12	Carbohydrates	Cofactors
luteolin	feruloylquinic acid II	0.813368	2.14425e-12	Flavonoids	hydroxycinnamate derivatives
pipecolic acid	coumaric acid hexoside III	0.813252	2.17208e-12	Amino acids	hydroxycinnamate derivatives
proline	N-oleoyl-serine	0.813135	2.20068e-12	Amino acids	Lipids
benzoic acid	N,N'-dicyclohexylurea	0.813112	2.20619e-12	benzene derivatives	Others
tricin-O-hexoside-deoxyhexoside	coumaric acid III	0.812962	2.24343e-12	Flavonoids	hydroxycinnamate derivatives
isorhamnetin	feruloylquinic acid II	0.812935	2.25019e-12	Flavonoids	hydroxycinnamate derivatives
linolenic acid	myristic acid	0.812833	2.27599e-12	Lipids	Lipids
delphinidin-3-O-(6''-O-rhamnopyranosyl-glucopyranoside)	feruloylquinic acid II	0.812807	2.28256e-12	Flavonoids	hydroxycinnamate derivatives
methylbenzoate	feruloylquinic acid II	0.812724	2.30369e-12	benzene derivatives	hydroxycinnamate derivatives
proline	chrysoeriol O-hexoside II	0.812671	2.31741e-12	Amino acids	Flavonoids
citraconate	p-coumaroyl quinic acid	0.812632	2.32751e-12	Carbohydrates	hydroxycinnamate derivatives
formyltetrahydrofolate	feruloylquinic acid II	0.812534	2.35308e-12	Amino acids	hydroxycinnamate derivatives
4-nitrophenol	luteolin-O-malonylhexoside	0.812418	2.38341e-12	benzene derivatives	Flavonoids
quercetin-3-O-rhamnoside-7-O-glucoside	linoleic acid	0.812376	2.39461e-12	Flavonoids	Lipids
isoorientin 2''-O-glucoside	quercetin-3-O-rhamnoside	0.812303	2.41417e-12	Flavonoids	Flavonoids
trigonelline (N'-methylnicotinate)	2-amino-1,3,4-tetradecanetriol	0.812193	2.4437e-12	Cofactors	Others
sinapoyl-O-glucoside II	inosine	0.81218	2.44724e-12	hydroxycinnamate derivatives	Nucleotides
kaempferol	p-coumaroyl quinic acid	0.812145	2.45677e-12	Flavonoids	hydroxycinnamate derivatives
trigonelline (N'-methylnicotinate)	2-amino-1,3,4,5-eicosanetetrol	0.81202	2.49097e-12	Cofactors	Others
1-LysoPE(18:3)	2-LysoPC(18:3)	0.811879	2.53031e-12	Lipids	Lipids
tricin 4'-O-(syringyl alcohol)ether O-hexoside	feruloyl-O-glucoside I	0.811866	2.53408e-12	Flavonoids	hydroxycinnamate derivatives
kynurenate	feruloylquinic acid II	0.811655	2.59392e-12	Carbohydrates	hydroxycinnamate derivatives
citrulline	2-hydroxypalmitate	0.811654	2.59412e-12	Amino acids	Lipids
valine	tricin 7-O-(6''-O-malonyl)-β-D-glucopyranoside	0.811572	2.61767e-12	Amino acids	Flavonoids
N-acetylisoleucine	N-acetylleucine	0.811539	2.62741e-12	Amino acids	Amino acids
shikimate	isoorientin 2''-O-glucoside	0.811418	2.6627e-12	Carbohydrates	Flavonoids
proline	indole-3-carbaldehyde	0.811373	2.67602e-12	Amino acids	Carbohydrates
delphinidin 3,5-diglucoside	1-LysoPC(14:0)	0.811288	2.70112e-12	Flavonoids	Lipids
1-LysoPC(14:0)	myristic acid	0.811223	2.72067e-12	Lipids	Lipids
delphinidin 3,5-diglucoside	quercetin-3-O-rhamnoside-7-O-rhamnoside I	0.811209	2.7247e-12	Flavonoids	Flavonoids
tricin 7-O-(6''-O-malonyl)-β-D-glucopyranoside	1-LysoPC(14:0)	0.811138	2.74615e-12	Flavonoids	Lipids
tricin-O-hexoside-deoxyhexoside	coumaric acid hexoside III	0.811073	2.7658e-12	Flavonoids	hydroxycinnamate derivatives
4-nitrophenol	quercetin-3-O-rhamnoside-7-O-rhamnoside II	0.810979	2.79465e-12	benzene derivatives	Flavonoids
caffeic acid	2-amino-1,3-octadecanediol	0.810962	2.79994e-12	hydroxycinnamate derivatives	Others
quercetin-3-O-rhamnoside	1-LysoPC(14:0)	0.810927	2.81063e-12	Flavonoids	Lipids
ornithine	trigonelline (N'-methylnicotinate)	0.81079	2.85348e-12	Amino acids	Cofactors
glutamyl-leucine	chrysoeriol O-hexoside II	0.810706	2.88008e-12	Dipepetide	Flavonoids
kaempferol	tricin 7-O-(6''-O-malonyl)-β-D-glucopyranoside	0.810696	2.88326e-12	Flavonoids	Flavonoids
formyltetrahydrofolate	p-coumaroyl quinic acid	0.810318	3.0053e-12	Amino acids	hydroxycinnamate derivatives
luteolin-O-malonylhexoside	coumaric acid hexoside III	0.810127	3.06904e-12	Flavonoids	hydroxycinnamate derivatives
proline	quercetin-3-O-rhamnoside	0.810025	3.10334e-12	Amino acids	Flavonoids
kaempferide	feruloyl-O-glucoside I	0.809871	3.15626e-12	Flavonoids	hydroxycinnamate derivatives
citrulline	luteolin-O-malonylhexoside	0.809843	3.1658e-12	Amino acids	Flavonoids
proline	p-coumaroyl quinic acid	0.809772	3.19051e-12	Amino acids	hydroxycinnamate derivatives
isocitrate	isorhamnetin	0.809744	3.20032e-12	Carbohydrates	Flavonoids
isoscoparin 2''-O-(6'''-(E)-feruloyl)-glucopyranoside	feruloylquinic acid II	0.809521	3.27933e-12	Flavonoids	hydroxycinnamate derivatives
aspartate	kaempferol-3-O-glucoside	0.809349	3.3414e-12	Amino acids	Flavonoids
quercetin-3-O-rhamnoside-7-O-glucoside	coumaric acid hexoside I	0.809336	3.34606e-12	Flavonoids	hydroxycinnamate derivatives
nicotinamide	1-LysoPC(14:0)	0.809303	3.35816e-12	Cofactors	Lipids
citrulline	tetradecylamine	0.809217	3.39e-12	Amino acids	Lipids
homoserine	glucose 6-phosphate	0.809211	3.39198e-12	Amino acids	Carbohydrates
cysteine	linolenic acid	0.809107	3.43072e-12	Amino acids	Lipids
citrulline	histidine	0.809045	3.45396e-12	Amino acids	Amino acids
glutamyl-leucine	isorhamnetin-O-rhamnoside-O-rhamnoside	0.80901	3.46712e-12	Dipepetide	Flavonoids
isorhamnetin-O-rhamnoside-O-rhamnoside	tricin 5-O-glucoside	0.808975	3.48025e-12	Flavonoids	Flavonoids
citraconate	trigonelline (N'-methylnicotinate)	0.808964	3.48442e-12	Carbohydrates	Cofactors
pipecolic acid	p-coumaroyl quinic acid	0.808963	3.48493e-12	Amino acids	hydroxycinnamate derivatives
naringenin chalcone	quercetin-3-O-rhamnoside	0.808921	3.50106e-12	Flavonoids	Flavonoids
quercetin-3-O-rhamnoside	tricin 7-O-(6''-(E)-sinapoyl)-β-D-glucopyranoside	0.808863	3.5231e-12	Flavonoids	Flavonoids
N-acetylornithine	coumaric acid I	0.808848	3.52867e-12	Amino acids	hydroxycinnamate derivatives
p-coumaroyl quinic acid	linoleic acid	0.808848	3.52867e-12	hydroxycinnamate derivatives	Lipids
histidine	coumaric acid hexoside I	0.808791	3.55071e-12	Amino acids	hydroxycinnamate derivatives
raffinose	chrysoeriol O-hexoside I	0.808681	3.59364e-12	Carbohydrates	Flavonoids
linoleic acid	phthalic acid mono-2-ethylhexyl ester	0.808286	3.75111e-12	Lipids	Lipids
luteolin-O-malonylhexoside	p-coumaroyl quinic acid	0.808119	3.81944e-12	Flavonoids	hydroxycinnamate derivatives
tricin 5-O-glucoside	coumaric acid I	0.807881	3.91896e-12	Flavonoids	hydroxycinnamate derivatives
naringenin chalcone	tricin 4'-O-(syringyl alcohol)ether O-hexoside	0.807751	3.97443e-12	Flavonoids	Flavonoids
1-LysoPC(18:2)	2-LysoPC(18:2)	0.807739	3.97977e-12	Lipids	Lipids
quercetin-3-O-rhamnoside	feruloylquinic acid II	0.807698	3.9974e-12	Flavonoids	hydroxycinnamate derivatives
isoleucine	serine	0.807601	4.03928e-12	Amino acids	Amino acids
maltotetraose	5'-deoxyadenosine	0.807587	4.04551e-12	Carbohydrates	Nucleotides
trigonelline (N'-methylnicotinate)	1-LysoPC(14:0)	0.807358	4.14682e-12	Cofactors	Lipids
pipecolic acid	feruloyl-O-glucoside I	0.807346	4.15213e-12	Amino acids	hydroxycinnamate derivatives
riboflavin (vitamin b2)	1-LysoPC(14:0)	0.807235	4.20205e-12	Cofactors	Lipids
kynurenate	quercetin	0.807232	4.20347e-12	Carbohydrates	Flavonoids
naringenin chalcone	quercetin-3-O-rhamnoside-7-O-rhamnoside I	0.807195	4.22019e-12	Flavonoids	Flavonoids
glutamic acid	kaempferide	0.807105	4.26158e-12	Amino acids	Flavonoids
phenylalanine	tryptophan	0.807095	4.26583e-12	Amino acids	Amino acids
salicylic acid C-glucoside	tricin 5-O-glucoside	0.807066	4.27953e-12	benzene derivatives	Flavonoids
chrysoeriol O-hexoside II	linolenic acid	0.807029	4.29619e-12	Flavonoids	Lipids
aspartate	tricin 7-O-(6''-O-malonyl)-β-D-glucopyranoside	0.806819	4.39475e-12	Amino acids	Flavonoids
4-nitrophenol	dodecyl (dimethyl) amine oxide	0.806782	4.41191e-12	benzene derivatives	Others
trigonelline (N'-methylnicotinate)	tricin 7-O-glucoside	0.806736	4.43371e-12	Cofactors	Flavonoids
kaempferide	coumaric acid I	0.806444	4.57506e-12	Flavonoids	hydroxycinnamate derivatives
valine	quercetin-3-O-rhamnoside-7-O-rhamnoside II	0.806234	4.67916e-12	Amino acids	Flavonoids
quercetin	myristic acid	0.805972	4.81244e-12	Flavonoids	Lipids
sinapic acid I	1-LysoPE(18:3)	0.80595	4.82388e-12	hydroxycinnamate derivatives	Lipids
methylbenzoate	coumaric acid hexoside III	0.805853	4.8741e-12	benzene derivatives	hydroxycinnamate derivatives
formyltetrahydrofolate	quercetin 3-galactoside	0.80582	4.89126e-12	Amino acids	Flavonoids
kaempferol	coumaric acid III	0.805742	4.93203e-12	Flavonoids	hydroxycinnamate derivatives
citraconate	5'-deoxy-5'-(methylthio)adenosine	0.805633	4.98991e-12	Carbohydrates	Nucleotides
2-hydroxybenzaldehyde	2-amino-1,3-eicosanediol	0.805589	5.01361e-12	benzene derivatives	Others
pipecolic acid	quercetin 3-galactoside	0.805583	5.01653e-12	Amino acids	Flavonoids
citraconate	feruloyl-O-glucoside I	0.805569	5.02402e-12	Carbohydrates	hydroxycinnamate derivatives
tricin 7-O-glucoside	linoleic acid	0.805511	5.05531e-12	Flavonoids	Lipids
chrysoeriol O-hexoside II	2-LysoPE(14:0)	0.805503	5.05957e-12	Flavonoids	Lipids
kaempferol	coumaric acid hexoside III	0.805379	5.127e-12	Flavonoids	hydroxycinnamate derivatives
kaempferol	tricin 4'-O-(syringyl alcohol)ether O-hexoside	0.805332	5.15259e-12	Flavonoids	Flavonoids
coumaric acid hexoside I	1-LysoPC(18:3)	0.805158	5.24914e-12	hydroxycinnamate derivatives	Lipids
benzoic acid	2-hydroxypalmitate	0.805	5.33809e-12	benzene derivatives	Lipids
N-acetyllysine	tryptophan	0.804978	5.35067e-12	Amino acids	Amino acids
coumaric acid I	1-LysoPC(14:0)	0.804914	5.38735e-12	hydroxycinnamate derivatives	Lipids
sucrose	phthalic acid mono-2-ethylhexyl ester	0.804868	5.4135e-12	Carbohydrates	Lipids
glutamic acid	tricin 5-O-glucoside	0.804847	5.42567e-12	Amino acids	Flavonoids
asparagine	linoleic acid	0.804783	5.46286e-12	Amino acids	Lipids
tricin-O-hexoside-deoxyhexoside	feruloyl-O-glucoside I	0.804775	5.46747e-12	Flavonoids	hydroxycinnamate derivatives
kaempferol-3-O-neohesperidoside-7-O-rhamnoside	tricin 7-O-(6''-(E)-sinapoyl)-β-D-glucopyranoside	0.804766	5.47268e-12	Flavonoids	Flavonoids
homoserine	linoleic acid	0.804544	5.6031e-12	Amino acids	Lipids
proline	kaempferol-3-O-glucoside	0.804411	5.68281e-12	Amino acids	Flavonoids
kynurenate	2-LysoPE(14:0)	0.804379	5.702e-12	Carbohydrates	Lipids
citraconate	coumaric acid hexoside III	0.804335	5.72873e-12	Carbohydrates	hydroxycinnamate derivatives
methionine	tyrosine	0.804236	5.78892e-12	Amino acids	Amino acids
citrulline	isorhamnetin-O-rhamnoside-O-rhamnoside	0.804224	5.79654e-12	Amino acids	Flavonoids
glutamic acid	chrysoeriol O-hexoside I	0.804212	5.80351e-12	Amino acids	Flavonoids
pipecolic acid	isorhamnetin	0.803979	5.94894e-12	Amino acids	Flavonoids
delphinidin-3-O-(6''-O-rhamnopyranosyl-glucopyranoside)	1-LysoPE(18:2)	0.803804	6.05939e-12	Flavonoids	Lipids
naringenin	tricin 7-O-(6''-(E)-sinapoyl)-β-D-glucopyranoside	0.80378	6.07499e-12	Flavonoids	Flavonoids
4-nitrophenol	chrysoeriol O-hexoside II	0.803722	6.11212e-12	benzene derivatives	Flavonoids
naringenin	syringetin 3-O-glucoside	0.80372	6.11361e-12	Flavonoids	Flavonoids
histidine	isovitexin 2''-O-(6'''-(E)- feruloyl)-glucopyranoside	0.803719	6.11423e-12	Amino acids	Flavonoids
glutamic acid	tetradecylamine	0.803684	6.13708e-12	Amino acids	Lipids
coumaric acid I	1-LysoPC(18:3)	0.803608	6.18634e-12	hydroxycinnamate derivatives	Lipids
aspartate	5'-deoxy-5'-(methylthio)adenosine	0.803499	6.25829e-12	Amino acids	Nucleotides
citrulline	2-amino-1,3,4-tetradecanetriol	0.803485	6.26703e-12	Amino acids	Others
2-LysoPC(18:1)	2-LysoPE(18:3)	0.803425	6.30673e-12	Lipids	Lipids
salicylic acid	coumaric acid hexoside III	0.803415	6.31353e-12	benzene derivatives	hydroxycinnamate derivatives
salicylic acid	myristic acid	0.803385	6.33396e-12	benzene derivatives	Lipids
luteolin	feruloyl-O-glucoside I	0.803349	6.35797e-12	Flavonoids	hydroxycinnamate derivatives
naringenin	quercetin	0.803328	6.37167e-12	Flavonoids	Flavonoids
2-hydroxypalmitate	2-amino-1,3,4-tetradecanetriol	0.803212	6.45015e-12	Lipids	Others
nonic acid	adenine	0.803167	6.48053e-12	Lipids	Nucleotides
histidine	isoscoparin 2''-O-(6'''-(E)-feruloyl)-glucopyranoside	0.803164	6.48274e-12	Amino acids	Flavonoids
isocitrate	p-coumaroyl quinic acid	0.803094	6.53065e-12	Carbohydrates	hydroxycinnamate derivatives
feruloylquinic acid II	sinapoyl-O-glucoside II	0.802765	6.76079e-12	hydroxycinnamate derivatives	hydroxycinnamate derivatives
naringenin chalcone	syringetin 3-O-glucoside	0.802756	6.76698e-12	Flavonoids	Flavonoids
quercetin	feruloyl-O-glucoside I	0.802618	6.86603e-12	Flavonoids	hydroxycinnamate derivatives
uracil	xanthine	0.802462	6.9791e-12	Nucleotides	Nucleotides
p-coumaroyl quinic acid	2-LysoPE(14:0)	0.80243	7.00223e-12	hydroxycinnamate derivatives	Lipids
tricin 5-O-glucoside	5'-deoxy-5'-(methylthio)adenosine	0.802321	7.08273e-12	Flavonoids	Nucleotides
pipecolic acid	N-oleoyl-serine	0.802315	7.08732e-12	Amino acids	Lipids
isocitrate	kaempferol-3-O-glucoside	0.802105	7.24509e-12	Carbohydrates	Flavonoids
4-nitrophenol	kaempferide	0.801973	7.34558e-12	benzene derivatives	Flavonoids
coumaric acid III	dodecyl (dimethyl) amine oxide	0.801958	7.35679e-12	hydroxycinnamate derivatives	Others
shikimate	isorhamnetin-O-rutinoside II	0.801926	7.38184e-12	Carbohydrates	Flavonoids
citraconate	quercetin 3-galactoside	0.801899	7.40282e-12	Carbohydrates	Flavonoids
tricin 5-O-glucoside	coumaric acid hexoside I	0.801874	7.42218e-12	Flavonoids	hydroxycinnamate derivatives
4-nitrophenol	quercetin-3-O-rhamnoside	0.801862	7.43091e-12	benzene derivatives	Flavonoids
quercetin	quercetin-3-O-rhamnoside-7-O-rhamnoside I	0.801835	7.45203e-12	Flavonoids	Flavonoids
isorhamnetin-O-rhamnoside-O-rhamnoside	pinolenic acid	0.801826	7.45956e-12	Flavonoids	Lipids
4-nitrophenol	coumaric acid III	0.801686	7.56874e-12	benzene derivatives	hydroxycinnamate derivatives
quercetin 3-galactoside	inosine	0.801661	7.58871e-12	Flavonoids	Nucleotides
phthalic acid mono-2-ethylhexyl ester	inosine	0.801606	7.63279e-12	Lipids	Nucleotides
kaempferol-3-O-neohesperidoside-7-O-rhamnoside	p-coumaroyl quinic acid	0.801595	7.64105e-12	Flavonoids	hydroxycinnamate derivatives
homoserine	tetradecylamine	0.801532	7.69197e-12	Amino acids	Lipids
isorhamnetin	5'-deoxy-5'-(methylthio)adenosine	0.801328	7.85743e-12	Flavonoids	Nucleotides
4-nitrophenol	coumaric acid hexoside III	0.801326	7.85907e-12	benzene derivatives	hydroxycinnamate derivatives
citrulline	xanthine	0.801306	7.87497e-12	Amino acids	Nucleotides
delphinidin-3-O-(6''-O-rhamnopyranosyl-glucopyranoside)	p-coumaroyl quinic acid	0.80127	7.90458e-12	Flavonoids	hydroxycinnamate derivatives
pipecolic acid	indole-3-carbaldehyde	0.801266	7.90788e-12	Amino acids	Carbohydrates
4-nitrophenol	trigonelline (N'-methylnicotinate)	0.801137	8.01519e-12	benzene derivatives	Cofactors
naringenin	coumaric acid III	0.801088	8.05591e-12	Flavonoids	hydroxycinnamate derivatives
asparagine	raffinose	0.801029	8.10575e-12	Amino acids	Carbohydrates
trigonelline (N'-methylnicotinate)	2-hydroxypalmitate	0.800969	8.15595e-12	Cofactors	Lipids
isorhamnetin-O-rutinoside I	sinapic acid I	0.800851	8.25656e-12	Flavonoids	hydroxycinnamate derivatives
asparagine	glutamic acid	0.800794	8.30574e-12	Amino acids	Amino acids
valine	quercetin-3-O-rhamnoside	0.800794	8.3062e-12	Amino acids	Flavonoids
salicylic acid C-glucoside	5'-deoxy-5'-(methylthio)adenosine	0.800759	8.33632e-12	benzene derivatives	Nucleotides
isovitexin 2''-O-(6'''-(E)- feruloyl)-glucopyranoside	1-LysoPE(18:3)	0.800641	8.4386e-12	Flavonoids	Lipids
homoserine	sucrose	0.800537	8.53032e-12	Amino acids	Carbohydrates
valine	raffinose	0.800414	8.63937e-12	Amino acids	Carbohydrates
propionic acid	nicotinamide	0.800356	8.69198e-12	Carbohydrates	Cofactors
raffinose	delphinidin 3,5-diglucoside	0.800268	8.77124e-12	Carbohydrates	Flavonoids
4-nitrophenol	kaempferol-3-O-glucoside	0.800143	8.8857e-12	benzene derivatives	Flavonoids
methylbenzoate	citraconate	0.800131	8.89649e-12	benzene derivatives	Carbohydrates
sucrose	2-amino-1,3-eicosanediol	0.800084	8.94028e-12	Carbohydrates	Others
coumaric acid III	1-LysoPC(14:0)	0.799999	9.01938e-12	hydroxycinnamate derivatives	Lipids
valine	tricin 7-O-glucoside	0.799992	9.02513e-12	Amino acids	Flavonoids
succinate	nicotinamide	0.799946	9.0681e-12	Carbohydrates	Cofactors
luteolin-O-malonylhexoside	quercetin	0.799768	9.23718e-12	Flavonoids	Flavonoids
aspartate	citrulline	0.799744	9.25997e-12	Amino acids	Amino acids
coumaric acid hexoside III	1-LysoPC(16:0)	0.799735	9.26847e-12	hydroxycinnamate derivatives	Lipids
aspartate	luteolin	0.799685	9.31597e-12	Amino acids	Flavonoids
quercetin-3-O-rhamnoside	5'-deoxy-5'-(methylthio)adenosine	0.799602	9.39691e-12	Flavonoids	Nucleotides
salicylic acid C-glucoside	linoleic acid	0.799587	9.41106e-12	benzene derivatives	Lipids
formyltetrahydrofolate	tricin 4'-O-(syringyl alcohol)ether O-hexoside	0.799576	9.42156e-12	Amino acids	Flavonoids
pipecolic acid	valine	0.799542	9.45509e-12	Amino acids	Amino acids
formyltetrahydrofolate	myristic acid	0.799379	9.61545e-12	Amino acids	Lipids
valine	citraconate	0.799348	9.64576e-12	Amino acids	Carbohydrates
2-aminoadipic acid	kaempferide	0.799317	9.67665e-12	Amino acids	Flavonoids
raffinose	tricin 7-O-(6''-O-malonyl)-β-D-glucopyranoside	0.799199	9.79458e-12	Carbohydrates	Flavonoids
glutamyl-leucine	1-LysoPE(18:3)	0.79914	9.85508e-12	Dipepetide	Lipids
valine	tricin-O-hexoside-deoxyhexoside	0.799129	9.86558e-12	Amino acids	Flavonoids
formyltetrahydrofolate	coumaric acid hexoside I	0.799036	9.96079e-12	Amino acids	hydroxycinnamate derivatives
2-hydroxybenzaldehyde	indole-3-carbaldehyde	0.798951	1.0048e-11	benzene derivatives	Carbohydrates
ornithine	chrysoeriol O-hexoside I	0.798822	1.01821e-11	Amino acids	Flavonoids
glutamyl-leucine	delphinidin-3-O-(6''-O-rhamnopyranosyl-glucopyranoside)	0.798819	1.01856e-11	Dipepetide	Flavonoids
4-nitrophenol	tricin-O-hexoside-deoxyhexoside	0.798748	1.02597e-11	benzene derivatives	Flavonoids
argininosuccinate	raffinose	0.798712	1.0298e-11	Amino acids	Carbohydrates
shikimate	feruloylquinic acid II	0.798644	1.03697e-11	Carbohydrates	hydroxycinnamate derivatives
sucrose	dodecyl (dimethyl) amine oxide	0.798583	1.04351e-11	Carbohydrates	Others
isorhamnetin	inosine	0.79828	1.07642e-11	Flavonoids	Nucleotides
quercetin-3-O-rhamnoside-7-O-rhamnoside I	tricin	0.798112	1.09506e-11	Flavonoids	Flavonoids
tricin 7-O-glucoside	feruloyl-O-glucoside I	0.798098	1.09663e-11	Flavonoids	hydroxycinnamate derivatives
cysteine	syringetin 3-O-glucoside	0.798034	1.10383e-11	Amino acids	Flavonoids
coumaric acid hexoside III	phthalic acid mono-2-ethylhexyl ester	0.79796	1.11228e-11	hydroxycinnamate derivatives	Lipids
chrysoeriol O-hexoside II	tricin	0.797775	1.13348e-11	Flavonoids	Flavonoids
proline	kaempferol	0.797729	1.1388e-11	Amino acids	Flavonoids
glutamic acid	tricin 7-O-(6''-O-malonyl)-β-D-glucopyranoside	0.797665	1.1463e-11	Amino acids	Flavonoids
isorhamnetin-O-rutinoside II	sinapic acid I	0.797606	1.1532e-11	Flavonoids	hydroxycinnamate derivatives
trigonelline (N'-methylnicotinate)	tricin 7-O-(6''-O-malonyl)-β-D-glucopyranoside	0.797505	1.16506e-11	Cofactors	Flavonoids
asparagine	2-amino-1,3-eicosanediol	0.797498	1.16594e-11	Amino acids	Others
4-nitrophenol	feruloyl-O-glucoside I	0.797466	1.16981e-11	benzene derivatives	hydroxycinnamate derivatives
salicylic acid C-glucoside	myristic acid	0.797449	1.17183e-11	benzene derivatives	Lipids
1-LysoPE(18:1)	1-LysoPE(18:2)	0.797355	1.18313e-11	Lipids	Lipids
coumaric acid hexoside I	1-LysoPC(14:0)	0.797059	1.2193e-11	hydroxycinnamate derivatives	Lipids
aspartate	cysteine	0.797046	1.22089e-11	Amino acids	Amino acids
raffinose	tricin O-glucoside O-guaiacylglyceryl ether	0.797028	1.22305e-11	Carbohydrates	Flavonoids
isoorientin 2''-O-glucoside	tricin 4'-O-(syringyl alcohol)ether O-hexoside	0.796913	1.23752e-11	Flavonoids	Flavonoids
2-aminoadipic acid	guanosine 5'-diphosphate	0.796893	1.24001e-11	Amino acids	Nucleotides
glutamyl-leucine	chrysoeriol O-hexoside I	0.796771	1.25553e-11	Dipepetide	Flavonoids
tricin 4'-O-(syringyl alcohol)ether O-hexoside	linoleic acid	0.796754	1.25767e-11	Flavonoids	Lipids
trigonelline (N'-methylnicotinate)	tricin 4'-O-(syringyl alcohol)ether O-hexoside	0.796749	1.25825e-11	Cofactors	Flavonoids
coumaric acid hexoside I	linolenic acid	0.796711	1.26309e-11	hydroxycinnamate derivatives	Lipids
tricin	tricin-O-hexoside-deoxyhexoside	0.796704	1.26404e-11	Flavonoids	Flavonoids
quercetin-3-O-rhamnoside-7-O-rhamnoside I	syringetin 3-O-glucoside	0.796618	1.27513e-11	Flavonoids	Flavonoids
salicylic acid C-glucoside	citraconate	0.796575	1.28068e-11	benzene derivatives	Carbohydrates
tricin 7-O-(6''-O-malonyl)-β-D-glucopyranoside	feruloyl-O-glucoside I	0.79642	1.30096e-11	Flavonoids	hydroxycinnamate derivatives
coumaric acid hexoside III	1-LysoPE(18:3)	0.796415	1.30162e-11	hydroxycinnamate derivatives	Lipids
pipecolic acid	quercetin-3-O-rhamnoside-7-O-glucoside	0.796407	1.30265e-11	Amino acids	Flavonoids
asparagine	inosine	0.796355	1.30953e-11	Amino acids	Nucleotides
ornithine	kaempferol-3-O-glucoside	0.796298	1.3172e-11	Amino acids	Flavonoids
cysteine	pinolenic acid	0.796036	1.3526e-11	Amino acids	Lipids
quercetin-3-O-rhamnoside-7-O-rhamnoside II	tricin	0.795956	1.36359e-11	Flavonoids	Flavonoids
sucrose	2-amino-1,3-octadecanediol	0.795903	1.37085e-11	Carbohydrates	Others
aspartate	glucose 6-phosphate	0.795843	1.37927e-11	Amino acids	Carbohydrates
syringetin 3-O-glucoside	p-coumaroyl quinic acid	0.79575	1.39221e-11	Flavonoids	hydroxycinnamate derivatives
citrulline	isoleucine	0.795578	1.41661e-11	Amino acids	Amino acids
methylbenzoate	coumaric acid I	0.795488	1.42953e-11	benzene derivatives	hydroxycinnamate derivatives
luteolin-O-malonylhexoside	tricin 4'-O-(syringyl alcohol)ether O-hexoside	0.795436	1.43705e-11	Flavonoids	Flavonoids
N-oleoyl-serine	N,N'-dicyclohexylurea	0.795268	1.46154e-11	Lipids	Others
homoserine	2-amino-1,3,4,5-eicosanetetrol	0.795095	1.48731e-11	Amino acids	Others
1-LysoPC(14:0)	5'-deoxy-5'-(methylthio)adenosine	0.795088	1.4883e-11	Lipids	Nucleotides
salicylic acid C-glucoside	2-amino-1,3,4,5-eicosanetetrol	0.795053	1.49356e-11	benzene derivatives	Others
isocitrate	luteolin	0.795043	1.49511e-11	Carbohydrates	Flavonoids
formyltetrahydrofolate	chrysoeriol O-hexoside II	0.795037	1.49593e-11	Amino acids	Flavonoids
pipecolic acid	sucrose	0.794976	1.50521e-11	Amino acids	Carbohydrates
coumaric acid I	2-LysoPE(14:0)	0.794916	1.5143e-11	hydroxycinnamate derivatives	Lipids
4-nitrophenol	luteolin	0.794832	1.52705e-11	benzene derivatives	Flavonoids
methylbenzoate	quercetin-3-O-rhamnoside-7-O-rhamnoside I	0.794792	1.5333e-11	benzene derivatives	Flavonoids
glutamyl-leucine	inosine	0.794649	1.55541e-11	Dipepetide	Nucleotides
coumaric acid I	1-LysoPE(18:2)	0.794629	1.55855e-11	hydroxycinnamate derivatives	Lipids
N-acetylornithine	salicylic acid O-glucoside	0.79449	1.58041e-11	Amino acids	benzene derivatives
quercetin-3-O-rhamnoside-7-O-rhamnoside II	coumaric acid hexoside I	0.794435	1.58923e-11	Flavonoids	hydroxycinnamate derivatives
isocitrate	quercetin 3-galactoside	0.794431	1.58985e-11	Carbohydrates	Flavonoids
valine	quercetin 3-galactoside	0.794281	1.61384e-11	Amino acids	Flavonoids
kaempferide	inosine	0.794047	1.65205e-11	Flavonoids	Nucleotides
oxidized glutathione	histidine	0.794038	1.65354e-11	Amino acids	Amino acids
benzoic acid	dodecyl (dimethyl) amine oxide	0.793965	1.6658e-11	benzene derivatives	Others
salicylic acid	feruloyl-O-glucoside I	0.793947	1.66873e-11	benzene derivatives	hydroxycinnamate derivatives
salicylic acid C-glucoside	coumaric acid hexoside I	0.79375	1.70192e-11	benzene derivatives	hydroxycinnamate derivatives
feruloyl-O-glucoside I	1-LysoPC(14:0)	0.793668	1.71594e-11	hydroxycinnamate derivatives	Lipids
aspartate	luteolin-O-malonylhexoside	0.793587	1.72991e-11	Amino acids	Flavonoids
isocitrate	tricin 7-O-glucoside	0.793494	1.74592e-11	Carbohydrates	Flavonoids
shikimate	isorhamnetin-O-rutinoside I	0.793437	1.75596e-11	Carbohydrates	Flavonoids
1-palmitoylglycerol	succinyladenosine	0.79342	1.75888e-11	Lipids	Nucleotides
1-LysoPE(18:3)	inosine	0.793323	1.77593e-11	Lipids	Nucleotides
sucrose	3-Oxoglutaric acid	0.793265	1.78625e-11	Carbohydrates	Carbohydrates
nicotinamide	5'-deoxy-5'-(methylthio)adenosine	0.793256	1.78789e-11	Cofactors	Nucleotides
salicylic acid	1-LysoPC(14:0)	0.793238	1.79111e-11	benzene derivatives	Lipids
tricin 7-O-(6''-O-malonyl)-β-D-glucopyranoside	coumaric acid III	0.793112	1.81361e-11	Flavonoids	hydroxycinnamate derivatives
naringenin	coumaric acid hexoside III	0.793109	1.81431e-11	Flavonoids	hydroxycinnamate derivatives
glutamyl-leucine	luteolin	0.793088	1.81808e-11	Dipepetide	Flavonoids
nicotinamide	quercetin 3-galactoside	0.793057	1.82372e-11	Cofactors	Flavonoids
glutamic acid	chrysoeriol O-hexoside II	0.793043	1.82614e-11	Amino acids	Flavonoids
kaempferide	naringenin	0.792911	1.85024e-11	Flavonoids	Flavonoids
1-LysoPC(18:3)	2-LysoPC(18:1)	0.792877	1.85658e-11	Lipids	Lipids
citraconate	delphinidin 3,5-diglucoside	0.792789	1.87286e-11	Carbohydrates	Flavonoids
pipecolic acid	delphinidin 3,5-diglucoside	0.79256	1.91589e-11	Amino acids	Flavonoids
chrysoeriol O-hexoside I	kaempferol-3-O-neohesperidoside-7-O-rhamnoside	0.792503	1.92691e-11	Flavonoids	Flavonoids
coumaric acid III	1-LysoPC(16:0)	0.792422	1.94228e-11	hydroxycinnamate derivatives	Lipids
1-LysoPC(18:2)	2-LysoPC(18:1)	0.79219	1.98756e-11	Lipids	Lipids
N-acetylmethionine	adenosine 5'-monophosphate	0.79215	1.99541e-11	Amino acids	Nucleotides
chrysoeriol O-hexoside II	naringenin	0.792126	2.00021e-11	Flavonoids	Flavonoids
quercetin-3-O-rhamnoside-7-O-rhamnoside II	5'-deoxy-5'-(methylthio)adenosine	0.792074	2.01053e-11	Flavonoids	Nucleotides
2-aminoadipic acid	quercetin-3-O-rhamnoside	0.792059	2.01338e-11	Amino acids	Flavonoids
protocatechuic acid O-hexoside	3-Oxoglutaric acid	0.792042	2.01683e-11	benzene derivatives	Carbohydrates
delphinidin-3-O-(6''-O-rhamnopyranosyl-glucopyranoside)	coumaric acid hexoside III	0.79203	2.01925e-11	Flavonoids	hydroxycinnamate derivatives
ornithine	luteolin	0.791977	2.0298e-11	Amino acids	Flavonoids
proline	luteolin	0.791953	2.03478e-11	Amino acids	Flavonoids
homoserine	2-hydroxypalmitate	0.791874	2.05055e-11	Amino acids	Lipids
1-palmitoylglycerol	adenosine	0.791872	2.05103e-11	Lipids	Nucleotides
trigonelline (N'-methylnicotinate)	quercetin-3-O-rhamnoside-7-O-glucoside	0.791832	2.05918e-11	Cofactors	Flavonoids
glutamyl-leucine	kaempferol-3-O-glucoside	0.791684	2.08944e-11	Dipepetide	Flavonoids
citraconate	quercetin-3-O-rhamnoside	0.791613	2.10414e-11	Carbohydrates	Flavonoids
valine	kaempferide	0.791592	2.10855e-11	Amino acids	Flavonoids
tricin-O-hexoside-deoxyhexoside	1-LysoPC(14:0)	0.791435	2.14157e-11	Flavonoids	Lipids
4-nitrophenol	N,N'-dicyclohexylurea	0.791414	2.14588e-11	benzene derivatives	Others
isoorientin 2''-O-glucoside	isorhamnetin	0.791331	2.16364e-11	Flavonoids	Flavonoids
kaempferide	quercetin-3-O-rhamnoside-7-O-rhamnoside I	0.791279	2.17463e-11	Flavonoids	Flavonoids
feruloyl-O-glucoside I	pinolenic acid	0.791275	2.17551e-11	hydroxycinnamate derivatives	Lipids
quercetin	feruloylquinic acid II	0.791235	2.18416e-11	Flavonoids	hydroxycinnamate derivatives
ornithine	xanthine	0.791142	2.20416e-11	Amino acids	Nucleotides
salicylic acid	chrysoeriol O-hexoside II	0.791031	2.22843e-11	benzene derivatives	Flavonoids
quercetin-3-O-rhamnoside-7-O-glucoside	coumaric acid I	0.7909	2.25724e-11	Flavonoids	hydroxycinnamate derivatives
quercetin-3-O-rhamnoside-7-O-glucoside	5'-deoxy-5'-(methylthio)adenosine	0.790881	2.26166e-11	Flavonoids	Nucleotides
coumaric acid hexoside III	1-LysoPC(14:0)	0.790846	2.26931e-11	hydroxycinnamate derivatives	Lipids
isocitrate	N,N'-dicyclohexylurea	0.79075	2.29082e-11	Carbohydrates	Others
myristic acid	5'-deoxy-5'-(methylthio)adenosine	0.790706	2.30071e-11	Lipids	Nucleotides
isocitrate	raffinose	0.790676	2.30759e-11	Carbohydrates	Carbohydrates
kaempferol	tricin 7-O-glucoside	0.790661	2.31099e-11	Flavonoids	Flavonoids
4-nitrophenol	xanthine	0.790631	2.3178e-11	benzene derivatives	Nucleotides
kaempferol-3-O-neohesperidoside-7-O-rhamnoside	myristic acid	0.790542	2.33826e-11	Flavonoids	Lipids
citrulline	kaempferol	0.790475	2.35348e-11	Amino acids	Flavonoids
aspartate	2-amino-1,3,4-tetradecanetriol	0.790471	2.35454e-11	Amino acids	Others
N-acetylornithine	coumaric acid hexoside I	0.790326	2.38831e-11	Amino acids	hydroxycinnamate derivatives
cysteine	nicotinamide	0.790282	2.39855e-11	Amino acids	Cofactors
luteolin-O-malonylhexoside	tricin 7-O-(6''-O-malonyl)-β-D-glucopyranoside	0.790132	2.434e-11	Flavonoids	Flavonoids
aspartate	syringetin 3-O-glucoside	0.790096	2.44261e-11	Amino acids	Flavonoids
caffeic acid	2-hydroxypalmitate	0.790062	2.45084e-11	hydroxycinnamate derivatives	Lipids
cysteine	salicylic acid O-glucoside	0.790054	2.4526e-11	Amino acids	benzene derivatives
salicylic acid	chrysoeriol O-hexoside I	0.790044	2.45514e-11	benzene derivatives	Flavonoids
methylbenzoate	coumaric acid hexoside I	0.790019	2.46111e-11	benzene derivatives	hydroxycinnamate derivatives
cysteine	isocitrate	0.789984	2.46956e-11	Amino acids	Carbohydrates
4-nitrophenol	isorhamnetin	0.789961	2.47517e-11	benzene derivatives	Flavonoids
formyltetrahydrofolate	coumaric acid II	0.789809	2.51218e-11	Amino acids	hydroxycinnamate derivatives
coumaric acid III	N-oleoyl-serine	0.789798	2.51498e-11	hydroxycinnamate derivatives	Lipids
glucose 6-phosphate	p-coumaroyl quinic acid	0.78971	2.53654e-11	Carbohydrates	hydroxycinnamate derivatives
asparagine	dodecyl (dimethyl) amine oxide	0.789503	2.58854e-11	Amino acids	Others
kynurenate	feruloyl-O-glucoside I	0.789475	2.59563e-11	Carbohydrates	hydroxycinnamate derivatives
2-aminoadipic acid	quercetin-3-O-rhamnoside-7-O-glucoside	0.789408	2.61264e-11	Amino acids	Flavonoids
isocitrate	linoleic acid	0.789401	2.61428e-11	Carbohydrates	Lipids
salicylic acid C-glucoside	inosine	0.789398	2.61506e-11	benzene derivatives	Nucleotides
tricin-O-hexoside-deoxyhexoside	coumaric acid hexoside I	0.789337	2.63074e-11	Flavonoids	hydroxycinnamate derivatives
aspartate	ornithine	0.789105	2.69073e-11	Amino acids	Amino acids
salicylic acid C-glucoside	feruloyl-O-glucoside I	0.789065	2.70139e-11	benzene derivatives	hydroxycinnamate derivatives
quercetin-3-O-rhamnoside-7-O-rhamnoside II	tricin 7-O-(6''-(E)-sinapoyl)-β-D-glucopyranoside	0.789037	2.70867e-11	Flavonoids	Flavonoids
quercetin 3-galactoside	2-LysoPE(14:0)	0.789021	2.71298e-11	Flavonoids	Lipids
2-hydroxyglutarate	coumaric acid hexoside I	0.789016	2.71426e-11	Carbohydrates	hydroxycinnamate derivatives
4-nitrophenol	isocitrate	0.789	2.71848e-11	benzene derivatives	Carbohydrates
luteolin-O-malonylhexoside	5'-deoxy-5'-(methylthio)adenosine	0.7888	2.77179e-11	Flavonoids	Nucleotides
p-coumaroyl quinic acid	2-hydroxyadipate	0.788537	2.84356e-11	hydroxycinnamate derivatives	Lipids
cysteine	isoorientin 2''-O-glucoside	0.788453	2.86696e-11	Amino acids	Flavonoids
methylbenzoate	linoleic acid	0.788245	2.92532e-11	benzene derivatives	Lipids
methylbenzoate	2-hydroxyadipate	0.788234	2.92854e-11	benzene derivatives	Lipids
citraconate	tricin-O-hexoside-deoxyhexoside	0.78801	2.99274e-11	Carbohydrates	Flavonoids
2-hydroxybenzaldehyde	tetradecylamine	0.787989	2.99871e-11	benzene derivatives	Lipids
kynurenate	tricin 7-O-glucoside	0.78797	3.00436e-11	Carbohydrates	Flavonoids
aspartate	kaempferol	0.787762	3.0654e-11	Amino acids	Flavonoids
proline	salicylic acid	0.787743	3.07105e-11	Amino acids	benzene derivatives
feruloylquinic acid II	1-LysoPC(18:2)	0.78767	3.09266e-11	hydroxycinnamate derivatives	Lipids
trigonelline (N'-methylnicotinate)	tricin-O-hexoside-deoxyhexoside	0.787654	3.09766e-11	Cofactors	Flavonoids
valine	linoleic acid	0.787518	3.13852e-11	Amino acids	Lipids
isocitrate	isorhamnetin-O-rhamnoside-O-rhamnoside	0.787476	3.15119e-11	Carbohydrates	Flavonoids
kaempferol-3-O-glucoside	naringenin	0.787448	3.1598e-11	Flavonoids	Flavonoids
luteolin	naringenin	0.78742	3.16845e-11	Flavonoids	Flavonoids
1-LysoPC(14:0)	2-LysoPE(16:0)	0.787378	3.18123e-11	Lipids	Lipids
tricin-O-hexoside-deoxyhexoside	coumaric acid I	0.787361	3.18636e-11	Flavonoids	hydroxycinnamate derivatives
pipecolic acid	5'-deoxy-5'-(methylthio)adenosine	0.787295	3.20684e-11	Amino acids	Nucleotides
tricin 7-O-glucoside	coumaric acid III	0.787245	3.22231e-11	Flavonoids	hydroxycinnamate derivatives
1-LysoPE(16:0)	2-LysoPE(14:0)	0.787178	3.24329e-11	Lipids	Lipids
aspartate	quercetin-3-O-rhamnoside-7-O-glucoside	0.787106	3.26575e-11	Amino acids	Flavonoids
pipecolic acid	inosine	0.786956	3.31326e-11	Amino acids	Nucleotides
raffinose	chrysoeriol O-hexoside II	0.786929	3.32189e-11	Carbohydrates	Flavonoids
naringenin chalcone	quercetin-3-O-rhamnoside-7-O-rhamnoside II	0.786904	3.33005e-11	Flavonoids	Flavonoids
tricin-O-hexoside-deoxyhexoside	linolenic acid	0.786877	3.33848e-11	Flavonoids	Lipids
isorhamnetin-O-rhamnoside-O-rhamnoside	phthalic acid mono-2-ethylhexyl ester	0.786696	3.39731e-11	Flavonoids	Lipids
salicylic acid	linolenic acid	0.786534	3.45045e-11	benzene derivatives	Lipids
1-LysoPC(16:0)	myristic acid	0.786521	3.45471e-11	Lipids	Lipids
chrysoeriol O-hexoside II	quercetin-3-O-rhamnoside-7-O-rhamnoside I	0.786514	3.45713e-11	Flavonoids	Flavonoids
coumaric acid hexoside I	1-LysoPE(18:2)	0.786407	3.49272e-11	hydroxycinnamate derivatives	Lipids
1-LysoPE(18:3)	myristic acid	0.786378	3.50266e-11	Lipids	Lipids
glyceric acid	quinate	0.786315	3.52383e-11	Carbohydrates	hydroxycinnamate derivatives
inosine	dodecyl (dimethyl) amine oxide	0.786184	3.56857e-11	Nucleotides	Others
kynurenate	kaempferol-3-O-glucoside	0.785944	3.6515e-11	Carbohydrates	Flavonoids
quercetin-3-O-rhamnoside-7-O-rhamnoside II	feruloyl-O-glucoside I	0.785872	3.67654e-11	Flavonoids	hydroxycinnamate derivatives
glutamic acid	p-coumaroyl quinic acid	0.785772	3.71199e-11	Amino acids	hydroxycinnamate derivatives
proline	benzoic acid	0.785698	3.73831e-11	Amino acids	benzene derivatives
quercetin-3-O-rhamnoside	phthalic acid mono-2-ethylhexyl ester	0.785651	3.75523e-11	Flavonoids	Lipids
feruloyl-O-glucoside I	sinapoyl-O-glucoside II	0.785639	3.75964e-11	hydroxycinnamate derivatives	hydroxycinnamate derivatives
glutamyl-leucine	sinapoyl-O-glucoside II	0.78555	3.79165e-11	Dipepetide	hydroxycinnamate derivatives
salicylic acid C-glucoside	N-oleoyl-serine	0.785441	3.83138e-11	benzene derivatives	Lipids
methylbenzoate	riboflavin (vitamin b2)	0.785427	3.8366e-11	benzene derivatives	Cofactors
valine	4-nitrophenol	0.785358	3.86174e-11	Amino acids	benzene derivatives
isoleucine	ornithine	0.785226	3.91063e-11	Amino acids	Amino acids
feruloylquinic acid II	2-LysoPE(16:0)	0.785181	3.92756e-11	hydroxycinnamate derivatives	Lipids
chrysoeriol-C-hexoside-C-pentoside	isovitexin (apigenin-6-C-glucoside)	0.785179	3.92821e-11	Flavonoids	Flavonoids
kynurenate	trigonelline (N'-methylnicotinate)	0.785114	3.95282e-11	Carbohydrates	Cofactors
chrysoeriol O-hexoside I	phthalic acid mono-2-ethylhexyl ester	0.785097	3.95921e-11	Flavonoids	Lipids
coumaric acid hexoside III	N-oleoyl-serine	0.784882	4.04117e-11	hydroxycinnamate derivatives	Lipids
histidine	isorhamnetin-O-rhamnoside-O-rhamnoside	0.784755	4.0905e-11	Amino acids	Flavonoids
N-acetylornithine	tricin-O-hexoside-deoxyhexoside	0.784744	4.09448e-11	Amino acids	Flavonoids
kynurenate	coumaric acid I	0.784605	4.14911e-11	Carbohydrates	hydroxycinnamate derivatives
ornithine	2-amino-1,3,4-tetradecanetriol	0.784588	4.15594e-11	Amino acids	Others
naringenin chalcone	quercetin-3-O-rhamnoside-7-O-glucoside	0.784539	4.17534e-11	Flavonoids	Flavonoids
asparagine	myristic acid	0.784471	4.20219e-11	Amino acids	Lipids
glutamic acid	methylbenzoate	0.784453	4.20939e-11	Amino acids	benzene derivatives
isocitrate	quercetin-3-O-rhamnoside-7-O-glucoside	0.784403	4.22933e-11	Carbohydrates	Flavonoids
quercetin-3-O-rhamnoside-7-O-glucoside	coumaric acid III	0.78439	4.23475e-11	Flavonoids	hydroxycinnamate derivatives
proline	5'-deoxy-5'-(methylthio)adenosine	0.78413	4.34038e-11	Amino acids	Nucleotides
cysteine	valine	0.784084	4.35961e-11	Amino acids	Amino acids
glutamic acid	coumaric acid hexoside III	0.784055	4.37166e-11	Amino acids	hydroxycinnamate derivatives
citraconate	quercetin-3-O-rhamnoside-7-O-rhamnoside II	0.783979	4.4031e-11	Carbohydrates	Flavonoids
trigonelline (N'-methylnicotinate)	delphinidin-3-O-(6''-O-rhamnopyranosyl-glucopyranoside)	0.783879	4.44494e-11	Cofactors	Flavonoids
naringenin	naringenin chalcone	0.783866	4.45038e-11	Flavonoids	Flavonoids
trigonelline (N'-methylnicotinate)	tetradecylamine	0.783816	4.47177e-11	Cofactors	Lipids
coumaric acid III	1-LysoPE(18:3)	0.783646	4.5442e-11	hydroxycinnamate derivatives	Lipids
formyltetrahydrofolate	glutamyl-leucine	0.783605	4.56181e-11	Amino acids	Dipepetide
quercetin	5'-deoxy-5'-(methylthio)adenosine	0.783585	4.57054e-11	Flavonoids	Nucleotides
delphinidin-3-O-(6''-O-rhamnopyranosyl-glucopyranoside)	coumaric acid III	0.783567	4.57836e-11	Flavonoids	hydroxycinnamate derivatives
formyltetrahydrofolate	tricin 5-O-glucoside	0.783488	4.6127e-11	Amino acids	Flavonoids
formyltetrahydrofolate	isovitexin 2''-O-(6'''-(E)- feruloyl)-glucopyranoside	0.783483	4.61492e-11	Amino acids	Flavonoids
glucose 6-phosphate	coumaric acid III	0.783469	4.62078e-11	Carbohydrates	hydroxycinnamate derivatives
kynurenate	chrysoeriol O-hexoside I	0.783449	4.62972e-11	Carbohydrates	Flavonoids
caffeic acid	ferulate	0.783132	4.77011e-11	hydroxycinnamate derivatives	hydroxycinnamate derivatives
kynurenate	syringetin 3-O-glucoside	0.783125	4.77345e-11	Carbohydrates	Flavonoids
chrysoeriol O-hexoside I	1-LysoPC(14:0)	0.783105	4.78264e-11	Flavonoids	Lipids
isoscoparin 2''-O-(6'''-(E)-feruloyl)-glucopyranoside	myristic acid	0.783066	4.80015e-11	Flavonoids	Lipids
delphinidin-3-O-(6''-O-rhamnopyranosyl-glucopyranoside)	naringenin	0.783039	4.81249e-11	Flavonoids	Flavonoids
homoserine	4-nitrophenol	0.782903	4.8744e-11	Amino acids	benzene derivatives
maltotetraose	guanine	0.782886	4.88202e-11	Carbohydrates	Nucleotides
coumaric acid hexoside I	2-LysoPE(14:0)	0.78287	4.88948e-11	hydroxycinnamate derivatives	Lipids
coumaric acid III	linolenic acid	0.782806	4.91909e-11	hydroxycinnamate derivatives	Lipids
glutamic acid	kaempferol-3-O-glucoside	0.782463	5.0806e-11	Amino acids	Flavonoids
quercetin-3-O-rhamnosyl(1--2)-glucoside-7-O-rhamnoside	terpenyl-pentosyl-glucoside I	0.78243	5.09629e-11	Flavonoids	Monoterpenol glycoconjugates
isoorientin 2''-O-glucoside	feruloylquinic acid II	0.782394	5.11342e-11	Flavonoids	hydroxycinnamate derivatives
feruloylquinic acid II	sinapoyl-O-glucoside I	0.782387	5.11704e-11	hydroxycinnamate derivatives	hydroxycinnamate derivatives
4-nitrophenol	N-oleoyl-serine	0.782359	5.13052e-11	benzene derivatives	Lipids
xanthine	2-amino-1,3-octadecanediol	0.782331	5.14421e-11	Nucleotides	Others
asparagine	tetradecylamine	0.782271	5.17286e-11	Amino acids	Lipids
kynurenate	luteolin	0.782251	5.18279e-11	Carbohydrates	Flavonoids
glutamic acid	tricin-O-hexoside-deoxyhexoside	0.782224	5.19592e-11	Amino acids	Flavonoids
coumaric acid hexoside II	2-hydroxyadipate	0.782052	5.28029e-11	hydroxycinnamate derivatives	Lipids
kynurenate	kaempferol-3-O-neohesperidoside-7-O-rhamnoside	0.782011	5.30073e-11	Carbohydrates	Flavonoids
riboflavin (vitamin b2)	coumaric acid II	0.781995	5.30891e-11	Cofactors	hydroxycinnamate derivatives
isoorientin 2''-O-glucoside	tricin-O-hexoside-deoxyhexoside	0.781958	5.32703e-11	Flavonoids	Flavonoids
isocitrate	kaempferol	0.781724	5.4456e-11	Carbohydrates	Flavonoids
isocitrate	delphinidin 3,5-diglucoside	0.781689	5.46312e-11	Carbohydrates	Flavonoids
argininosuccinate	pipecolic acid	0.781585	5.51648e-11	Amino acids	Amino acids
glutamic acid	benzoic acid	0.78157	5.5244e-11	Amino acids	benzene derivatives
citraconate	tricin 5-O-glucoside	0.78157	5.52466e-11	Carbohydrates	Flavonoids
glutamic acid	delphinidin 3,5-diglucoside	0.781546	5.53685e-11	Amino acids	Flavonoids
ornithine	benzoic acid	0.781517	5.55214e-11	Amino acids	benzene derivatives
aspartate	caffeic acid	0.781514	5.55331e-11	Amino acids	hydroxycinnamate derivatives
naringenin chalcone	quercetin	0.781476	5.57305e-11	Flavonoids	Flavonoids
1-LysoPC(16:0)	2-LysoPE(18:3)	0.781374	5.62682e-11	Lipids	Lipids
salicylic acid C-glucoside	sucrose	0.781337	5.64621e-11	benzene derivatives	Carbohydrates
kaempferide	naringenin chalcone	0.781262	5.68597e-11	Flavonoids	Flavonoids
feruloyl-O-glucoside I	linoleic acid	0.781129	5.7567e-11	hydroxycinnamate derivatives	Lipids
2-aminoadipic acid	isorhamnetin	0.78111	5.76707e-11	Amino acids	Flavonoids
N-oleoyl-serine	2-amino-1,3-eicosanediol	0.78109	5.77772e-11	Lipids	Others
isoorientin 2''-O-glucoside	inosine	0.781009	5.82191e-11	Flavonoids	Nucleotides
1-LysoPE(14:0)	xanthine	0.780994	5.82993e-11	Lipids	Nucleotides
kaempferol	5'-deoxy-5'-(methylthio)adenosine	0.780974	5.84066e-11	Flavonoids	Nucleotides
chrysoeriol O-hexoside II	pinolenic acid	0.780925	5.86785e-11	Flavonoids	Lipids
kynurenate	coumaric acid III	0.780673	6.00688e-11	Carbohydrates	hydroxycinnamate derivatives
isocitrate	tricin 5-O-glucoside	0.780673	6.00698e-11	Carbohydrates	Flavonoids
raffinose	tricin 5-O-glucoside	0.78061	6.04258e-11	Carbohydrates	Flavonoids
quercetin	coumaric acid hexoside I	0.780549	6.07709e-11	Flavonoids	hydroxycinnamate derivatives
formyltetrahydrofolate	feruloyl-O-glucoside I	0.780371	6.17818e-11	Amino acids	hydroxycinnamate derivatives
nicotinamide	tricin 7-O-(6''-O-malonyl)-β-D-glucopyranoside	0.78006	6.35935e-11	Cofactors	Flavonoids
histidine	N-oleoyl-serine	0.780029	6.3778e-11	Amino acids	Lipids
quercetin-3-O-rhamnoside-7-O-rhamnoside I	tricin 7-O-(6''-(E)-sinapoyl)-β-D-glucopyranoside	0.779908	6.45004e-11	Flavonoids	Flavonoids
salicylic acid	2-LysoPE(14:0)	0.779856	6.48097e-11	benzene derivatives	Lipids
2-aminoadipic acid	tricin 7-O-(6''-O-malonyl)-β-D-glucopyranoside	0.779828	6.49779e-11	Amino acids	Flavonoids
kynurenate	coumaric acid hexoside I	0.779777	6.52891e-11	Carbohydrates	hydroxycinnamate derivatives
2-hydroxyphenylacetic acid	protocatechuic acid	0.779729	6.55762e-11	benzene derivatives	benzene derivatives
pipecolic acid	tricin 7-O-glucoside	0.779667	6.59581e-11	Amino acids	Flavonoids
naringenin chalcone	tricin 7-O-(6''-(E)-sinapoyl)-β-D-glucopyranoside	0.779565	6.65829e-11	Flavonoids	Flavonoids
feruloyl-O-glucoside I	linolenic acid	0.779563	6.6594e-11	hydroxycinnamate derivatives	Lipids
histidine	inosine	0.779534	6.67705e-11	Amino acids	Nucleotides
chrysoeriol O-hexoside I	pinolenic acid	0.779398	6.76214e-11	Flavonoids	Lipids
salicylic acid	isorhamnetin	0.779328	6.80585e-11	benzene derivatives	Flavonoids
adenine	adenosine 5'-monophosphate	0.779137	6.92733e-11	Nucleotides	Nucleotides
proline	caffeic acid	0.77911	6.94451e-11	Amino acids	hydroxycinnamate derivatives
glutamic acid	sn-glycero-3-phosphocholine	0.779086	6.9597e-11	Amino acids	Lipids
salicylic acid C-glucoside	coumaric acid I	0.779078	6.96527e-11	benzene derivatives	hydroxycinnamate derivatives
kynurenate	quercetin-3-O-rhamnoside-7-O-glucoside	0.779056	6.97904e-11	Carbohydrates	Flavonoids
chrysoeriol O-hexoside I	2-LysoPE(14:0)	0.779002	7.01406e-11	Flavonoids	Lipids
1-LysoPC(18:1)	2-LysoPC(18:1)	0.778953	7.04604e-11	Lipids	Lipids
valine	tricin 5-O-glucoside	0.778926	7.06347e-11	Amino acids	Flavonoids
quercetin	coumaric acid I	0.778846	7.11545e-11	Flavonoids	hydroxycinnamate derivatives
aspartate	benzoic acid	0.778715	7.20257e-11	Amino acids	benzene derivatives
linolenic acid	phthalic acid mono-2-ethylhexyl ester	0.778671	7.23123e-11	Lipids	Lipids
1-palmitoylglycerol	guanosine 5'-phosphate	0.778636	7.25483e-11	Lipids	Nucleotides
tricin 4'-O-(syringyl alcohol)ether O-hexoside	inosine	0.778568	7.30085e-11	Flavonoids	Nucleotides
benzoic acid	tetradecylamine	0.778521	7.33214e-11	benzene derivatives	Lipids
coumaric acid III	2-amino-1,3-octadecanediol	0.778463	7.37115e-11	hydroxycinnamate derivatives	Others
luteolin-O-malonylhexoside	tricin 7-O-glucoside	0.778373	7.43249e-11	Flavonoids	Flavonoids
tricin 7-O-(6''-O-malonyl)-β-D-glucopyranoside	coumaric acid hexoside III	0.778366	7.43768e-11	Flavonoids	hydroxycinnamate derivatives
nicotinamide	isorhamnetin	0.778291	7.48927e-11	Cofactors	Flavonoids
chrysoeriol C-arabinosyl-C-arabinoside	isovitexin (apigenin-6-C-glucoside)	0.778262	7.50934e-11	Flavonoids	Flavonoids
quercetin-3-O-rhamnoside-7-O-glucoside	coumaric acid hexoside III	0.77826	7.51052e-11	Flavonoids	hydroxycinnamate derivatives
coumaric acid hexoside III	sinapic acid I	0.778258	7.512e-11	hydroxycinnamate derivatives	hydroxycinnamate derivatives
tricin 7-O-(6''-(E)-sinapoyl)-β-D-glucopyranoside	p-coumaroyl quinic acid	0.778241	7.52359e-11	Flavonoids	hydroxycinnamate derivatives
coumaric acid hexoside I	linoleic acid	0.778094	7.62631e-11	hydroxycinnamate derivatives	Lipids
2-LysoPC(18:3)	urate	0.777955	7.72401e-11	Lipids	Nucleotides
proline	myristic acid	0.777948	7.72904e-11	Amino acids	Lipids
asparagine	coumaric acid III	0.777938	7.73609e-11	Amino acids	hydroxycinnamate derivatives
proline	quercetin-3-O-rhamnoside-7-O-rhamnoside II	0.777864	7.78865e-11	Amino acids	Flavonoids
asparagine	phthalic acid mono-2-ethylhexyl ester	0.777864	7.78914e-11	Amino acids	Lipids
feruloylquinic acid II	2-LysoPE(14:0)	0.777763	7.86141e-11	hydroxycinnamate derivatives	Lipids
raffinose	linoleic acid	0.777725	7.88885e-11	Carbohydrates	Lipids
2-LysoPC(18:2)	2-LysoPE(18:2)	0.777683	7.919e-11	Lipids	Lipids
raffinose	quercetin 3-galactoside	0.77746	8.08315e-11	Carbohydrates	Flavonoids
N-acetylglutamate	kynurenate	0.777393	8.13236e-11	Amino acids	Carbohydrates
luteolin-O-malonylhexoside	caffeic acid	0.777386	8.13753e-11	Flavonoids	hydroxycinnamate derivatives
isocitrate	luteolin-O-malonylhexoside	0.777366	8.15278e-11	Carbohydrates	Flavonoids
valine	quercetin-3-O-rhamnoside-7-O-rhamnoside I	0.777306	8.19774e-11	Amino acids	Flavonoids
formyltetrahydrofolate	delphinidin 3,5-diglucoside	0.777238	8.24903e-11	Amino acids	Flavonoids
caffeic acid	tetradecylamine	0.777053	8.38944e-11	hydroxycinnamate derivatives	Lipids
coumaric acid III	2-LysoPE(14:0)	0.77695	8.46902e-11	hydroxycinnamate derivatives	Lipids
proline	sucrose	0.776939	8.47762e-11	Amino acids	Carbohydrates
quercetin-3-O-rhamnoside	linolenic acid	0.776861	8.53827e-11	Flavonoids	Lipids
kaempferol-3-O-neohesperidoside-7-O-rhamnoside	naringenin	0.776844	8.55105e-11	Flavonoids	Flavonoids
isocitrate	2-amino-1,3-octadecanediol	0.776617	8.73032e-11	Carbohydrates	Others
syringetin 3-O-glucoside	1-LysoPC(14:0)	0.776582	8.7586e-11	Flavonoids	Lipids
aspartate	isorhamnetin-O-rhamnoside-O-rhamnoside	0.776477	8.84275e-11	Amino acids	Flavonoids
pipecolic acid	tricin 5-O-glucoside	0.776462	8.8544e-11	Amino acids	Flavonoids
1-LysoPC(14:0)	1-LysoPE(18:2)	0.776448	8.86577e-11	Lipids	Lipids
pinolenic acid	inosine	0.776442	8.87117e-11	Lipids	Nucleotides
cysteine	tricin	0.776433	8.87848e-11	Amino acids	Flavonoids
citrulline	chrysoeriol O-hexoside I	0.776353	8.9431e-11	Amino acids	Flavonoids
aspartate	tricin-O-hexoside-deoxyhexoside	0.77633	8.96145e-11	Amino acids	Flavonoids
salicylic acid C-glucoside	tricin 7-O-glucoside	0.776255	9.02364e-11	benzene derivatives	Flavonoids
trigonelline (N'-methylnicotinate)	1-LysoPC(16:0)	0.776078	9.16957e-11	Cofactors	Lipids
luteolin-O-malonylhexoside	linolenic acid	0.776001	9.23415e-11	Flavonoids	Lipids
cysteine	quercetin	0.775989	9.24426e-11	Amino acids	Flavonoids
2-LysoPE(14:0)	myristic acid	0.775938	9.28717e-11	Lipids	Lipids
1-LysoPC(18:2)	2-LysoPC(18:3)	0.775918	9.30392e-11	Lipids	Lipids
feruloylquinic acid II	coumaric acid II	0.775901	9.31852e-11	hydroxycinnamate derivatives	hydroxycinnamate derivatives
glutamic acid	luteolin-O-malonylhexoside	0.775819	9.38827e-11	Amino acids	Flavonoids
salicylic acid	quercetin-3-O-rhamnoside	0.775771	9.42933e-11	benzene derivatives	Flavonoids
quercetin	syringetin 3-O-glucoside	0.775585	9.58965e-11	Flavonoids	Flavonoids
tricin 4'-O-(syringyl alcohol)ether O-hexoside	1-LysoPE(18:2)	0.77558	9.59439e-11	Flavonoids	Lipids
kaempferol-3-O-glucoside	linolenic acid	0.775558	9.61327e-11	Flavonoids	Lipids
nicotinamide	tricin 5-O-glucoside	0.775478	9.68302e-11	Cofactors	Flavonoids
5'-deoxyadenosine	adenosine	0.775404	9.74823e-11	Nucleotides	Nucleotides
feruloyl-O-glucoside I	1-LysoPE(14:0)	0.775364	9.78432e-11	hydroxycinnamate derivatives	Lipids
quercetin-3-O-rhamnoside	2-LysoPE(14:0)	0.775334	9.8103e-11	Flavonoids	Lipids
1-LysoPE(18:2)	myristic acid	0.775206	9.92548e-11	Lipids	Lipids
glutamine	lactate	0.775181	9.94752e-11	Amino acids	Carbohydrates
citrulline	coumaric acid III	0.774992	1.01191e-10	Amino acids	hydroxycinnamate derivatives
formyltetrahydrofolate	kaempferol-3-O-neohesperidoside-7-O-rhamnoside	0.774945	1.01623e-10	Amino acids	Flavonoids
isovitexin 2''-O-(6'''-(E)- feruloyl)-glucopyranoside	1-LysoPC(18:3)	0.774864	1.02371e-10	Flavonoids	Lipids
coumaric acid I	linoleic acid	0.774844	1.02558e-10	hydroxycinnamate derivatives	Lipids
quercetin-3-O-rhamnoside-7-O-rhamnoside I	tricin-O-hexoside-deoxyhexoside	0.774836	1.02627e-10	Flavonoids	Flavonoids
delphinidin 3,5-diglucoside	caffeic acid	0.774809	1.02882e-10	Flavonoids	hydroxycinnamate derivatives
xanthine	2-amino-1,3-eicosanediol	0.774789	1.03064e-10	Nucleotides	Others
citrulline	inosine	0.774764	1.033e-10	Amino acids	Nucleotides
trigonelline (N'-methylnicotinate)	N-oleoyl-serine	0.774376	1.06979e-10	Cofactors	Lipids
p-coumaroyl quinic acid	1-LysoPC(16:0)	0.774336	1.07371e-10	hydroxycinnamate derivatives	Lipids
isoleucine	proline	0.774314	1.07579e-10	Amino acids	Amino acids
quercetin-3-O-rhamnoside-7-O-rhamnoside II	coumaric acid I	0.774205	1.0864e-10	Flavonoids	hydroxycinnamate derivatives
delphinidin 3,5-diglucoside	inosine	0.773794	1.12739e-10	Flavonoids	Nucleotides
quercetin-3-O-rhamnoside	caffeic acid	0.773766	1.13019e-10	Flavonoids	hydroxycinnamate derivatives
sinapic acid I	sinapoyl-O-glucoside I	0.773742	1.13264e-10	hydroxycinnamate derivatives	hydroxycinnamate derivatives
isocitrate	sucrose	0.773674	1.13956e-10	Carbohydrates	Carbohydrates
symmetric dimethylarginine	glucosaminic acid	0.77366	1.14103e-10	Amino acids	Carbohydrates
coumaric acid III	2-amino-1,3-eicosanediol	0.773658	1.14128e-10	hydroxycinnamate derivatives	Others
sinapoyl-O-glucoside II	1-LysoPE(18:3)	0.773637	1.14342e-10	hydroxycinnamate derivatives	Lipids
1-LysoPC(16:0)	2-LysoPC(18:3)	0.773607	1.14649e-10	Lipids	Lipids
N-acetylornithine	myristic acid	0.773563	1.15099e-10	Amino acids	Lipids
pipecolic acid	myristic acid	0.773552	1.15214e-10	Amino acids	Lipids
pipecolic acid	2-hydroxybenzaldehyde	0.773443	1.16346e-10	Amino acids	benzene derivatives
tricin 4'-O-(syringyl alcohol)ether O-hexoside	5'-deoxy-5'-(methylthio)adenosine	0.773375	1.17062e-10	Flavonoids	Nucleotides
isorhamnetin-O-rhamnoside-O-rhamnoside	tricin 7-O-(6''-O-malonyl)-β-D-glucopyranoside	0.773326	1.1758e-10	Flavonoids	Flavonoids
formyltetrahydrofolate	isoscoparin 2''-O-(6'''-(E)-feruloyl)-glucopyranoside	0.773287	1.17988e-10	Amino acids	Flavonoids
ornithine	caffeic acid	0.773267	1.18198e-10	Amino acids	hydroxycinnamate derivatives
quercetin-3-O-rhamnoside-7-O-glucoside	tricin 7-O-(6''-(E)-sinapoyl)-β-D-glucopyranoside	0.773243	1.18457e-10	Flavonoids	Flavonoids
nicotinamide	tricin 4'-O-(syringyl alcohol)ether O-hexoside	0.773095	1.20035e-10	Cofactors	Flavonoids
kynurenate	tricin-O-hexoside-deoxyhexoside	0.772943	1.21682e-10	Carbohydrates	Flavonoids
raffinose	sucrose	0.772919	1.21945e-10	Carbohydrates	Carbohydrates
valine	naringenin chalcone	0.772823	1.23e-10	Amino acids	Flavonoids
citrulline	benzoic acid	0.772781	1.23462e-10	Amino acids	benzene derivatives
aconitic acid	feruloyl-O-glucoside II	0.772703	1.24325e-10	Carbohydrates	hydroxycinnamate derivatives
homoserine	linolenic acid	0.772703	1.2433e-10	Amino acids	Lipids
histidine	luteolin-O-malonylhexoside	0.77266	1.24806e-10	Amino acids	Flavonoids
isocitrate	dodecyl (dimethyl) amine oxide	0.772638	1.25047e-10	Carbohydrates	Others
citraconate	linoleic acid	0.772538	1.26172e-10	Carbohydrates	Lipids
methylbenzoate	kaempferol	0.772464	1.27013e-10	benzene derivatives	Flavonoids
chrysoeriol O-hexoside I	caffeic acid	0.7724	1.27732e-10	Flavonoids	hydroxycinnamate derivatives
nicotinamide	riboflavin (vitamin b2)	0.772388	1.27875e-10	Cofactors	Cofactors
valine	methylbenzoate	0.77236	1.28199e-10	Amino acids	benzene derivatives
benzoic acid	phthalic acid mono-2-ethylhexyl ester	0.772264	1.29298e-10	benzene derivatives	Lipids
glutamic acid	syringetin 3-O-glucoside	0.772215	1.29863e-10	Amino acids	Flavonoids
salicylic acid	coumaric acid hexoside I	0.772184	1.30223e-10	benzene derivatives	hydroxycinnamate derivatives
tyrosine	glucosaminic acid	0.772162	1.30479e-10	Amino acids	Carbohydrates
kaempferol	feruloyl-O-glucoside I	0.772121	1.30953e-10	Flavonoids	hydroxycinnamate derivatives
cysteine	quercetin-3-O-rhamnoside-7-O-rhamnoside I	0.772103	1.31164e-10	Amino acids	Flavonoids
kynurenate	coumaric acid hexoside III	0.77204	1.31905e-10	Carbohydrates	hydroxycinnamate derivatives
quercetin-3-O-rhamnoside	pinolenic acid	0.772024	1.32098e-10	Flavonoids	Lipids
caffeic acid	dodecyl (dimethyl) amine oxide	0.771949	1.32974e-10	hydroxycinnamate derivatives	Others
proline	kaempferide	0.771918	1.33344e-10	Amino acids	Flavonoids
isoscoparin 2''-O-(6'''-(E)-feruloyl)-glucopyranoside	sinapoyl-O-glucoside II	0.771867	1.33951e-10	Flavonoids	hydroxycinnamate derivatives
methylbenzoate	2-LysoPE(14:0)	0.771792	1.34846e-10	benzene derivatives	Lipids
astilbin	chrysoeriol-C-hexoside-C-pentoside	0.771776	1.35044e-10	Flavonoids	Flavonoids
glutamic acid	luteolin	0.771758	1.35256e-10	Amino acids	Flavonoids
sucrose	2-hydroxypalmitate	0.771434	1.39214e-10	Carbohydrates	Lipids
histidine	sinapoyl-O-glucoside II	0.7714	1.39631e-10	Amino acids	hydroxycinnamate derivatives
aspartate	2-amino-1,3,4,5-eicosanetetrol	0.77139	1.3976e-10	Amino acids	Others
p-coumaroyl quinic acid	sinapic acid I	0.771172	1.42496e-10	hydroxycinnamate derivatives	hydroxycinnamate derivatives
kaempferol-3-O-glucoside	caffeic acid	0.771165	1.42577e-10	Flavonoids	hydroxycinnamate derivatives
cysteine	5'-deoxy-5'-(methylthio)adenosine	0.771138	1.42917e-10	Amino acids	Nucleotides
glutamic acid	quercetin-3-O-rhamnoside-7-O-glucoside	0.771104	1.43347e-10	Amino acids	Flavonoids
linoleic acid	sn-glycero-3-phosphocholine	0.77088	1.46224e-10	Lipids	Lipids
ornithine	inosine	0.770798	1.47294e-10	Amino acids	Nucleotides
coumaric acid hexoside III	1-LysoPE(18:2)	0.770783	1.47492e-10	hydroxycinnamate derivatives	Lipids
p-coumaroyl quinic acid	phthalic acid mono-2-ethylhexyl ester	0.770512	1.51068e-10	hydroxycinnamate derivatives	Lipids
delphinidin-3-O-(6''-O-rhamnopyranosyl-glucopyranoside)	linoleic acid	0.770448	1.51926e-10	Flavonoids	Lipids
luteolin-O-malonylhexoside	feruloyl-O-glucoside I	0.770413	1.52401e-10	Flavonoids	hydroxycinnamate derivatives
citraconate	chrysoeriol O-hexoside II	0.77041	1.52441e-10	Carbohydrates	Flavonoids
valine	isocitrate	0.770381	1.52833e-10	Amino acids	Carbohydrates
trigonelline (N'-methylnicotinate)	caffeic acid	0.770299	1.53941e-10	Cofactors	hydroxycinnamate derivatives
delphinidin-3-O-(6''-O-rhamnopyranosyl-glucopyranoside)	1-LysoPC(14:0)	0.769982	1.58305e-10	Flavonoids	Lipids
2-aminoadipic acid	4-nitrophenol	0.769887	1.59645e-10	Amino acids	benzene derivatives
delphinidin-3-O-(6''-O-rhamnopyranosyl-glucopyranoside)	feruloyl-O-glucoside I	0.769862	1.59998e-10	Flavonoids	hydroxycinnamate derivatives
4-nitrophenol	isorhamnetin-O-rhamnoside-O-rhamnoside	0.769733	1.61822e-10	benzene derivatives	Flavonoids
chrysoeriol O-hexoside I	naringenin	0.769716	1.62069e-10	Flavonoids	Flavonoids
aspartate	salicylic acid	0.769683	1.62535e-10	Amino acids	benzene derivatives
valine	tricin O-glucoside O-guaiacylglyceryl ether	0.769671	1.62705e-10	Amino acids	Flavonoids
trigonelline (N'-methylnicotinate)	1-LysoPE(14:0)	0.769646	1.63074e-10	Cofactors	Lipids
sinapic acid I	1-LysoPC(18:3)	0.769626	1.6336e-10	hydroxycinnamate derivatives	Lipids
pipecolic acid	glucose 6-phosphate	0.769592	1.63854e-10	Amino acids	Carbohydrates
kynurenate	myristic acid	0.769484	1.65418e-10	Carbohydrates	Lipids
homoserine	coumaric acid III	0.769396	1.6669e-10	Amino acids	hydroxycinnamate derivatives
benzoic acid	2-amino-1,3,4,5-eicosanetetrol	0.769363	1.67177e-10	benzene derivatives	Others
coumaric acid III	pinolenic acid	0.769359	1.67238e-10	hydroxycinnamate derivatives	Lipids
cysteine	pipecolic acid	0.769267	1.68605e-10	Amino acids	Amino acids
asparagine	2-hydroxypalmitate	0.769255	1.68775e-10	Amino acids	Lipids
kaempferide	pinolenic acid	0.769233	1.69111e-10	Flavonoids	Lipids
formyltetrahydrofolate	inosine	0.769197	1.69635e-10	Amino acids	Nucleotides
gamma-aminobutyrate (GABA)	nonic acid	0.76911	1.70948e-10	Amino acids	Lipids
alanine	nicotinamide	0.768811	1.75484e-10	Amino acids	Cofactors
isoorientin 2''-O-glucoside	quercetin 3-galactoside	0.768748	1.76465e-10	Flavonoids	Flavonoids
quercetin-3-O-rhamnoside-7-O-rhamnoside I	quercetin-3-O-rhamnoside-7-O-rhamnoside II	0.768631	1.78284e-10	Flavonoids	Flavonoids
quercetin	1-LysoPC(14:0)	0.768549	1.79555e-10	Flavonoids	Lipids
aspartate	myristic acid	0.768409	1.8178e-10	Amino acids	Lipids
1-LysoPE(18:3)	2-LysoPC(18:2)	0.768402	1.81884e-10	Lipids	Lipids
proline	linolenic acid	0.768357	1.82612e-10	Amino acids	Lipids
tricin-O-hexoside-deoxyhexoside	inosine	0.768222	1.84768e-10	Flavonoids	Nucleotides
tricin 7-O-glucoside	coumaric acid hexoside III	0.768209	1.8499e-10	Flavonoids	hydroxycinnamate derivatives
asparagine	caffeic acid	0.767975	1.88814e-10	Amino acids	hydroxycinnamate derivatives
salicylic acid	coumaric acid I	0.767887	1.90267e-10	benzene derivatives	hydroxycinnamate derivatives
N-acetylornithine	linoleic acid	0.767883	1.90332e-10	Amino acids	Lipids
N-acetylleucine	salicylic acid O-glucoside	0.767859	1.90722e-10	Amino acids	benzene derivatives
benzoic acid	citraconate	0.767811	1.91526e-10	benzene derivatives	Carbohydrates
luteolin	caffeic acid	0.767759	1.92396e-10	Flavonoids	hydroxycinnamate derivatives
delphinidin-3-O-(6''-O-rhamnopyranosyl-glucopyranoside)	caffeic acid	0.767748	1.92576e-10	Flavonoids	hydroxycinnamate derivatives
homoserine	isocitrate	0.767743	1.92669e-10	Amino acids	Carbohydrates
kaempferol-3-O-glucoside	kaempferol-3-O-neohesperidoside-7-O-rhamnoside	0.76769	1.93567e-10	Flavonoids	Flavonoids
tricin 5-O-glucoside	inosine	0.767657	1.9412e-10	Flavonoids	Nucleotides
tryptophan	cinnamic acid	0.767627	1.94622e-10	Amino acids	hydroxycinnamate derivatives
chrysoeriol O-hexoside II	phthalic acid mono-2-ethylhexyl ester	0.767623	1.94696e-10	Flavonoids	Lipids
ornithine	coumaric acid III	0.767557	1.95823e-10	Amino acids	hydroxycinnamate derivatives
argininosuccinate	sucrose	0.76744	1.97823e-10	Amino acids	Carbohydrates
2-aminoadipic acid	citraconate	0.767437	1.97883e-10	Amino acids	Carbohydrates
N-oleoyl-serine	tetradecylamine	0.767366	1.99101e-10	Lipids	Lipids
proline	quercetin 3-galactoside	0.767174	2.02456e-10	Amino acids	Flavonoids
isorhamnetin	pinolenic acid	0.767045	2.04739e-10	Flavonoids	Lipids
kaempferol-3-O-neohesperidoside-7-O-rhamnoside	luteolin	0.766935	2.06712e-10	Flavonoids	Flavonoids
citraconate	chrysoeriol O-hexoside I	0.766931	2.06781e-10	Carbohydrates	Flavonoids
isoleucine	2-amino-1,3,4,5-eicosanetetrol	0.76689	2.07527e-10	Amino acids	Others
coumaric acid hexoside III	pinolenic acid	0.766727	2.10479e-10	hydroxycinnamate derivatives	Lipids
1-LysoPC(18:1)	1-LysoPE(18:1)	0.766549	2.13758e-10	Lipids	Lipids
tricin 7-O-glucoside	1-LysoPC(14:0)	0.766395	2.16634e-10	Flavonoids	Lipids
aspartate	indole-3-carbaldehyde	0.766378	2.16938e-10	Amino acids	Carbohydrates
kaempferide	1-LysoPC(14:0)	0.766351	2.17445e-10	Flavonoids	Lipids
citraconate	quercetin	0.766334	2.17766e-10	Carbohydrates	Flavonoids
methylbenzoate	salicylic acid C-glucoside	0.766304	2.18341e-10	benzene derivatives	benzene derivatives
cysteine	proline	0.76625	2.19373e-10	Amino acids	Amino acids
p-coumaroyl quinic acid	1-LysoPE(18:3)	0.766034	2.23505e-10	hydroxycinnamate derivatives	Lipids
isocitrate	2-amino-1,3-eicosanediol	0.765883	2.26445e-10	Carbohydrates	Others
glutamic acid	glucose 6-phosphate	0.765795	2.28169e-10	Amino acids	Carbohydrates
methylbenzoate	isorhamnetin-O-rhamnoside-O-rhamnoside	0.765776	2.28548e-10	benzene derivatives	Flavonoids
glutamic acid	kaempferol	0.765677	2.3051e-10	Amino acids	Flavonoids
trigonelline (N'-methylnicotinate)	quercetin	0.765591	2.32221e-10	Cofactors	Flavonoids
isoorientin 2''-O-glucoside	tricin 5-O-glucoside	0.765577	2.32495e-10	Flavonoids	Flavonoids
astilbin	chrysoeriol C-arabinosyl-C-arabinoside	0.765474	2.3458e-10	Flavonoids	Flavonoids
kynurenate	quercetin-3-O-rhamnoside-7-O-rhamnoside II	0.765434	2.35395e-10	Carbohydrates	Flavonoids
indole-3-carbaldehyde	trigonelline (N'-methylnicotinate)	0.765374	2.36603e-10	Carbohydrates	Cofactors
feruloyl-O-glucoside I	2-amino-1,3-eicosanediol	0.765248	2.3919e-10	hydroxycinnamate derivatives	Others
nicotinamide	delphinidin 3,5-diglucoside	0.765163	2.4096e-10	Cofactors	Flavonoids
naringenin	tricin-O-hexoside-deoxyhexoside	0.765147	2.41277e-10	Flavonoids	Flavonoids
salicylic acid O-glucoside	isorhamnetin-O-rhamnoside-O-rhamnoside	0.765012	2.44111e-10	benzene derivatives	Flavonoids
2-hydroxyglutarate	coumaric acid hexoside III	0.764916	2.46126e-10	Carbohydrates	hydroxycinnamate derivatives
aspartate	inosine	0.764889	2.46698e-10	Amino acids	Nucleotides
glutamic acid	protocatechuic acid O-hexoside	0.764879	2.46909e-10	Amino acids	benzene derivatives
citrulline	phthalic acid mono-2-ethylhexyl ester	0.764872	2.47063e-10	Amino acids	Lipids
salicylic acid C-glucoside	tricin-O-hexoside-deoxyhexoside	0.764822	2.48132e-10	benzene derivatives	Flavonoids
glutamyl-leucine	kaempferol	0.764781	2.49015e-10	Dipepetide	Flavonoids
alanine	caffeic acid-O-hexoside I	0.764728	2.50137e-10	Amino acids	hydroxycinnamate derivatives
coumaric acid III	1-LysoPE(18:2)	0.764685	2.51076e-10	hydroxycinnamate derivatives	Lipids
citraconate	2-amino-1,3-eicosanediol	0.76454	2.54212e-10	Carbohydrates	Others
isoorientin 2''-O-glucoside	isovitexin 2''-O-(6'''-(E)- feruloyl)-glucopyranoside	0.764485	2.55414e-10	Flavonoids	Flavonoids
riboflavin (vitamin b2)	2-hydroxyadipate	0.764484	2.5545e-10	Cofactors	Lipids
isorhamnetin-O-rhamnoside-O-rhamnoside	5'-deoxy-5'-(methylthio)adenosine	0.764477	2.55603e-10	Flavonoids	Nucleotides
citraconate	kaempferol-3-O-glucoside	0.764465	2.55855e-10	Carbohydrates	Flavonoids
glutamyl-leucine	1-LysoPC(18:3)	0.764443	2.56343e-10	Dipepetide	Lipids
tricin 4'-O-(syringyl alcohol)ether O-hexoside	1-LysoPC(16:0)	0.764346	2.58494e-10	Flavonoids	Lipids
2-LysoPE(14:0)	5'-deoxy-5'-(methylthio)adenosine	0.764323	2.58988e-10	Lipids	Nucleotides
chrysoeriol O-hexoside II	caffeic acid	0.764287	2.59798e-10	Flavonoids	hydroxycinnamate derivatives
trigonelline (N'-methylnicotinate)	2-LysoPE(16:0)	0.764223	2.61233e-10	Cofactors	Lipids
2-hydroxyglutarate	luteolin-O-malonylhexoside	0.764158	2.62693e-10	Carbohydrates	Flavonoids
isoleucine	2-amino-1,3-octadecanediol	0.764089	2.64245e-10	Amino acids	Others
phthalic acid mono-2-ethylhexyl ester	pinolenic acid	0.763972	2.66905e-10	Lipids	Lipids
isorhamnetin-O-rutinoside II	1-LysoPC(18:3)	0.76395	2.67413e-10	Flavonoids	Lipids
2-hydroxybenzaldehyde	xanthine	0.763865	2.69369e-10	benzene derivatives	Nucleotides
1-LysoPC(16:0)	2-LysoPC(18:2)	0.763811	2.70614e-10	Lipids	Lipids
formyltetrahydrofolate	methylbenzoate	0.76381	2.70627e-10	Amino acids	benzene derivatives
shikimate	sinapoyl-O-glucoside II	0.76377	2.71554e-10	Carbohydrates	hydroxycinnamate derivatives
isocitrate	inosine	0.763731	2.72463e-10	Carbohydrates	Nucleotides
p-coumaroyl quinic acid	linolenic acid	0.763635	2.74722e-10	hydroxycinnamate derivatives	Lipids
citrulline	salicylic acid	0.76362	2.75075e-10	Amino acids	benzene derivatives
citraconate	kynurenate	0.763569	2.76268e-10	Carbohydrates	Carbohydrates
[truncated: 26,354 more rows]
